# Supplementary material for: Rifampicin resistance and associated factors of Mycobacterium tuberculosis among pulmonary tuberculosis-suspected patients in the Amhara National Regional State Comprehensive Specialized Hospitals, Ethiopia
Source: PLoS One. 2026 Jun 26;21(6):e0351964. doi: 10.1371/journal.pone.0351964 (PMC13309019; doi:10.1371/journal.pone.0351964)
Supplement: S1 Data — (XLSX) [file pone.0351964.s001.xlsx]

## Sheet: Data view
	Prevalence and Rifampicin Resistance Pattern of MTB among PTB-Suspected Patients
S.N	Age group	Residence	Employment status	Income	Number of family	Marital status	Educational status	Presence of M. tuberculosis	RIF suseptibility	INH suseptibility	Chief compliant	Action taken when suspect TB					Previous antibiotic use	Source of drinking water	Health facility visited	Distance from HCF	Presence of TB patient in Family	Cigarette smoking habit	Smoking frequency	Alcohol drinking	Alcohol drinking frequency	Presence of MTB (recoded)
													Presence of Rx history of pneumonia	Presence of hypertension	Presence of Asthma	Presence of Diabetes
1	3	2	2	2	2	1	1	2			2	2	2	2	2	2	2	2	1	2	2	2	4	2	4	0
2	1	2	3	2	2	2	2	2			1	1	2	2	2	1	2	2	2	2	2	2	4	2	4	0
3	2	2	2	2	2	2	2	2			2	1	2	2	2	1	2	2	2	2	2	2	4	2	4	0
4	2	2	2	2	2	1	5	2			1	1	2	2	1	2	2	2	5	2	2	2	4	2	4	0
5	5	1	2	3	1	2	4	2			3	2	2	2	2	1	1	1	4	1	1	2	4	2	4	0
6	2	2	2	2	2	1	1	2			1	2	2	2	2	1	2	2	1	2	2	2	4	2	4	0
7	2	2	2	2	2	1	1	2			1	2	2	2	2	2	2	2	1	2	2	2	4	2	4	0
8	1	2	2	2	2	2	1	1	2	2	1	2	1	2	2	2	1	2	1	2	1	2	4	2	4	1
9	2	2	2	2	2	2	2	2			1	2	2	2	2	1	2	2	2	2	2	2	4	2	4	0
10	2	2	2	2	2	2	2	2			2	3	2	2	2	1	2	2	2	2	2	2	4	2	4	0
11	4	1	1	3	1	1	5	2			1	2	1	2	2	2	1	1	4	1	1	1	2	1	2	0
12	5	1	1	3	1	2	5	2			1	2	2	2	2	2	1	1	3	1	1	2	4	2	4	0
13	2	2	2	2	2	1	4	2			2	2	2	2	2	2	2	2	4	2	2	2	4	2	4	0
14	2	2	2	2	2	2	3	2			2	2	2	2	2	1	2	2	3	2	2	2	4	2	4	0
15	2	2	2	2	2	1	2	2			2	2	2	2	2	1	2	2	2	2	2	2	4	2	4	0
16	2	1	3	1	1	2	5	2			2	3	2	2	1	2	1	1	3	1	1	2	4	2	4	0
17	1	2	3	2	2	2	3	2			6	2	2	2	2	2	2	2	3	2	2	2	4	2	4	0
18	4	2	2	2	2	1	4	1	2	2	1	2	2	2	2	2	1	2	4	2	1	2	4	2	3	1
19	5	1	2	3	1	2	4	2			1	1	2	2	2	2	1	1	3	1	1	1	2	1	3	0
20	2	2	2	2	2	2	2	2			1	2	2	2	2	1	2	2	2	2	2	2	4	2	4	0
21	3	1	2	1	1	1	2	2			1	2	2	2	2	1	1	1	2	1	1	2	4	2	4	0
22	3	1	1	3	1	1	5	2			2	5	2	2	1	2	1	1	3	1	1	1	3	1	3	0
23	2	2	2	2	2	1	3	2			2	2	2	2	2	1	2	2	3	2	2	2	4	2	4	0
24	4	2	2	2	2	1	1	2			2	1	2	2	2	2	2	2	1	2	2	2	4	2	4	0
25	4	2	2	2	2	3	1	1	3	2	1	1	2	1	2	2	1	2	1	2	1	2	4	2	4	1
26	2	2	3	2	2	2	4	2			1	2	2	2	2	2	2	2	4	2	2	2	4	2	4	0
27	5	2	2	2	2	2	2	2			1	2	2	2	2	1	2	2	2	2	2	2	4	2	4	0
28	3	1	1	3	1	3	5	2			2	2	2	2	2	2	1	1	3	1	1	2	4	2	4	0
29	2	2	2	2	2	2	2	2			3	2	2	2	2	1	2	2	2	2	2	2	4	2	4	0
30	2	1	1	3	1	1	5	2			3	2	1	2	2	2	1	1	3	1	1	1	2	1	3	0
31	4	1	2	1	1	1	4	2			1	4	2	2	2	2	1	1	4	1	1	2	4	2	4	0
32	2	2	2	2	2	2	4	2			2	2	2	2	2	2	2	2	4	2	2	2	4	2	4	0
33	1	2	2	2	2	2	2	1	2	2	2	2	2	2	2	1	1	2	2	2	1	2	4	2	4	1
34	4	2	2	2	2	3	1	2			2	1	2	2	2	2	2	2	3	2	2	2	4	2	4	0
35	2	2	2	2	2	2	2	2			1	2	2	2	2	1	2	2	2	2	2	2	4	2	4	0
36	2	2	2	2	2	1	1	2			3	1	2	2	2	1	2	2	3	2	2	2	4	2	4	0
37	4	1	2	1	1	3	3	2			1	3	2	2	2	1	1	1	3	1	1	2	4	2	4	0
38	3	2	2	2	2	1	4	2			3	4	2	2	2	2	2	2	4	2	2	2	4	2	4	0
39	5	2	2	2	2	2	1	2			3	1	2	2	2	2	1	2	3	2	2	2	4	2	4	0
40	2	2	2	2	2	2	1	2			1	1	2	2	2	2	2	2	4	2	2	2	4	2	4	0
41	3	1	1	3	1	1	5	2			6	1	2	2	2	2	1	1	5	1	1	2	4	2	4	0
42	5	2	2	2	2	3	4	2			2	1	2	2	2	2	2	2	4	2	2	2	4	2	4	0
43	4	1	1	3	2	1	5	1	1	1	1	2	2	1	2	2	1	1	2	1	1	1	2	1	2	1
44	2	1	3	1	1	2	3	2			1	3	2	2	2	2	1	1	3	1	1	2	4	2	4	0
45	2	2	3	2	2	2	4	2			1	4	2	2	2	2	2	2	4	2	2	2	4	2	4	0
46	1	1	3	1	1	2	2	2			2	2	2	2	2	1	1	1	2	1	1	2	4	2	4	0
47	2	2	2	2	2	1	1	2			2	1	2	2	2	2	2	2	3	2	2	2	4	2	4	0
48	2	2	2	2	2	2	2	2			4	2	2	2	1	2	2	2	2	2	2	2	4	2	4	0
49	3	2	2	2	2	1	1	2			1	1	2	2	2	2	2	2	3	2	2	2	4	2	4	0
50	4	1	1	3	2	1	5	1	2	2	1	2	2	2	2	2	1	1	2	1	1	2	4	2	4	1
51	3	1	1	3	1	3	5	2			2	2	2	2	1	2	1	1	2	1	1	2	4	2	4	0
52	2	1	2	3	1	2	4	2			3	2	2	2	2	1	1	1	4	1	2	2	4	2	4	0
53	2	1	2	1	1	2	4	2			1	3	2	2	2	2	1	1	4	1	1	2	4	2	4	0
54	3	2	2	2	2	1	3	2			1	2	2	2	2	2	2	2	1	2	2	2	4	2	4	0
55	4	1	2	1	1	3	2	2			1	2	2	2	2	1	1	1	2	1	1	1	2	1	3	0
56	3	1	1	3	1	1	5	2			1	1	2	2	1	2	1	1	2	1	1	2	4	2	4	0
57	4	1	1	3	1	3	5	2			3	2	2	2	1	2	1	1	3	1	1	2	4	2	4	0
58	2	2	2	2	2	1	1	2			3	1	2	2	2	2	2	2	2	2	2	2	4	2	4	0
59	2	1	2	1	1	1	2	2			2	1	2	2	2	1	1	1	2	1	1	2	4	2	4	0
60	1	1	3	1	1	2	2	2			1	2	2	2	2	1	1	1	2	1	1	2	4	2	4	0
61	5	2	2	2	2	1	3	2			4	3	2	2	1	2	2	2	3	2	2	2	4	2	4	0
62	3	1	1	3	2	1	5	1	2	2	6	2	2	2	2	2	1	1	5	1	1	2	4	2	4	1
63	4	1	2	1	1	3	1	2			2	1	2	2	2	2	1	1	3	1	1	2	4	2	4	0
64	2	2	3	2	2	2	4	2			2	2	2	2	2	2	2	2	4	2	2	2	4	2	4	0
65	4	2	1	2	2	1	3	2			2	1	2	2	2	2	2	2	3	2	2	2	4	2	4	0
66	2	1	2	1	1	1	2	2			1	1	2	2	2	1	1	1	2	1	1	2	4	2	4	0
67	2	2	3	2	2	2	4	2			1	2	2	2	2	2	2	2	1	2	2	2	4	2	4	0
68	1	1	3	1	1	2	3	2			1	1	2	2	1	2	1	1	3	1	1	2	4	2	4	0
69	4	2	2	2	2	3	1	2			2	1	2	2	2	2	2	2	2	2	2	2	4	2	4	0
70	1	2	2	2	2	2	3	2			1	2	2	1	2	2	2	2	3	2	2	2	4	2	4	0
71	2	2	2	2	2	2	1	2			1	1	2	2	2	2	2	2	1	2	2	2	4	2	4	0
72	2	1	2	1	1	1	5	2			2	5	2	2	1	2	1	1	4	1	1	2	4	2	4	0
73	2	1	1	3	1	1	3	2			1	3	2	2	2	2	1	1	3	1	1	1	2	1	2	0
74	3	2	2	2	2	1	3	2			5	3	2	2	2	1	2	2	3	2	2	2	4	2	4	0
75	1	1	3	1	1	2	3	2			2	2	2	2	2	2	1	1	3	1	1	2	4	2	4	0
76	4	1	1	3	2	1	5	1	2	2	2	2	2	2	2	2	1	1	2	1	1	1	2	1	2	1
77	2	2	2	2	2	2	4	2			3	1	2	2	2	2	2	2	2	2	2	2	4	2	4	0
78	4	1	1	3	1	3	5	2			1	5	2	2	1	2	1	1	3	1	1	2	4	2	4	0
79	2	2	2	2	2	1	4	2			3	4	2	2	2	2	2	2	4	2	2	2	4	2	4	0
80	5	2	2	2	2	3	1	2			3	1	2	2	2	2	2	2	1	2	2	2	4	2	4	0
81	4	1	1	3	1	1	4	2			2	2	2	2	2	2	1	1	4	1	1	1	2	1	2	0
82	2	1	1	3	1	1	5	2			2	2	2	2	1	2	1	1	2	1	1	2	4	2	4	0
83	2	2	2	2	2	2	1	2			1	1	2	2	2	2	2	2	1	2	2	2	4	2	4	0
84	4	2	2	2	2	1	1	2			1	1	2	2	2	2	2	2	1	2	2	2	4	2	4	0
85	1	2	3	2	2	2	2	2			2	2	2	2	2	1	2	2	2	2	2	2	4	2	4	0
86	4	2	2	2	2	1	1	2			2	1	2	2	2	2	2	2	1	2	2	2	4	2	4	0
87	2	1	1	3	1	1	5	2			1	5	2	2	1	2	1	1	3	1	1	1	2	1	2	0
88	1	2	3	2	2	2	2	2			1	2	2	2	2	1	2	2	2	2	2	2	4	2	4	0
89	2	2	2	2	2	2	1	2			1	1	2	2	2	2	2	2	1	2	2	2	4	2	4	0
90	4	2	2	2	2	1	1	2			3	1	2	2	2	2	2	2	1	2	2	2	4	2	4	0
91	5	2	1	2	1	3	5	2			2	5	2	2	1	2	2	2	4	2	2	2	4	2	4	0
92	4	1	2	1	1	1	4	2			2	4	2	2	2	2	1	1	4	1	1	2	4	2	4	0
93	2	2	2	2	2	1	1	2			3	1	2	2	2	2	2	2	1	2	2	2	4	2	4	0
94	4	2	2	2	2	1	2	2			2	2	2	2	2	1	2	2	2	2	2	2	4	2	4	0
95	2	2	2	2	2	2	3	2			1	3	2	2	2	1	2	2	3	2	2	2	4	2	4	0
96	2	2	2	2	2	2	3	2			4	3	2	2	2	2	2	2	3	2	2	2	4	2	4	0
97	4	2	2	2	2	3	2	2			2	2	2	2	2	1	2	2	2	2	2	2	4	2	4	0
98	3	2	2	2	2	1	3	2			4	3	2	2	2	2	2	2	3	2	2	2	4	2	4	0
99	2	1	3	1	1	2	4	2			2	4	2	2	2	2	1	1	4	1	1	2	4	2	4	0
100	5	2	1	2	2	2	5	2			3	5	2	2	1	2	2	2	2	2	2	2	4	2	4	0
101	4	1	1	3	1	1	5	1	2	2	1	5	2	2	2	2	1	1	3	1	1	2	4	2	4	1
102	1	1	3	1	1	2	3	2			2	3	2	2	1	2	1	1	3	1	1	2	4	2	4	0
103	5	1	2	3	1	3	3	2			1	3	2	2	1	2	1	1	3	1	1	2	4	2	4	0
104	5	2	2	2	2	1	1	2			3	1	2	2	2	2	2	2	1	2	2	2	4	2	4	0
105	2	2	2	2	2	1	3	2			2	3	2	1	2	2	2	2	3	2	2	2	4	2	4	0
106	4	2	2	2	2	1	1	2			2	1	2	2	2	2	2	2	1	2	2	2	4	2	4	0
107	5	2	2	2	2	3	1	2			2	1	2	2	1	2	2	2	1	2	2	2	4	2	4	0
108	2	1	1	3	1	1	5	2			2	5	2	2	1	2	1	1	2	1	1	2	4	2	4	0
109	4	1	2	3	1	1	3	2			4	3	1	2	2	2	1	1	3	1	1	1	2	1	2	0
110	1	1	3	1	1	2	2	2			3	2	2	2	2	1	1	1	2	1	1	2	4	2	4	0
111	1	2	3	2	2	2	2	2			1	2	2	2	2	1	2	2	2	2	2	2	4	2	4	0
112	5	2	2	2	2	1	3	2			2	3	2	2	1	2	2	2	3	2	2	2	4	2	4	0
113	3	2	2	2	2	1	4	2			1	4	2	2	2	2	2	2	4	2	2	2	4	2	4	0
114	2	1	3	1	1	2	5	2			3	5	2	2	1	2	1	1	2	1	1	2	4	2	4	0
115	1	2	3	2	2	2	2	2			4	2	2	2	2	1	2	2	2	2	2	2	4	2	4	0
116	1	2	3	2	2	2	3	2			1	3	1	2	2	2	2	2	3	2	2	2	4	2	4	0
117	4	2	2	2	2	1	1	2			1	1	2	2	2	2	2	2	1	2	2	2	4	2	4	0
118	1	1	3	1	1	2	2	2			2	2	2	2	2	1	1	1	2	1	1	2	4	2	4	0
119	5	2	2	2	2	1	2	2			1	2	2	2	2	1	2	2	2	2	2	2	4	2	4	0
120	2	2	2	2	2	1	1	2			1	1	2	2	2	2	2	2	1	2	2	2	4	2	4	0
121	3	1	1	3	1	1	5	2			3	2	2	2	1	2	1	1	3	1	1	2	4	2	4	0
122	2	1	3	1	1	2	4	2			4	4	2	2	2	2	1	1	4	1	1	2	4	2	4	0
123	5	2	2	2	2	3	1	2			2	1	2	2	2	2	2	2	1	2	2	2	4	2	4	0
124	4	2	2	2	2	1	2	2			3	2	2	2	2	1	2	2	2	2	2	2	4	2	4	0
125	3	2	2	2	2	1	1	2			6	1	2	2	2	2	2	2	1	2	2	2	4	2	4	0
126	2	1	2	1	1	2	3	2			5	3	2	2	2	1	1	1	3	1	1	2	4	2	4	0
127	2	1	2	1	1	1	3	1	1	1	1	2	2	2	2	2	1	1	3	1	1	2	4	2	4	1
128	1	2	3	2	2	2	3	2			1	3	1	2	2	2	2	2	3	2	2	2	4	2	4	0
129	2	1	1	3	1	2	5	2			1	2	2	2	1	2	1	1	2	1	1	2	4	2	4	0
130	4	2	2	2	2	1	1	2			2	1	2	2	2	2	2	2	1	2	2	2	4	2	4	0
131	2	2	2	2	2	2	2	2			3	2	2	2	2	1	2	2	2	2	2	2	4	2	4	0
132	4	2	2	2	2	1	1	2			2	1	2	1	2	2	2	2	1	2	2	2	4	2	4	0
133	4	1	1	3	1	1	5	2			1	1	2	2	1	2	1	1	3	1	1	2	4	2	4	0
134	4	2	2	2	2	1	3	2			1	3	2	2	2	2	2	2	3	2	2	2	4	2	4	0
135	2	1	2	1	1	2	2	2			2	2	2	2	2	1	1	1	2	1	1	2	4	2	4	0
136	2	1	1	3	1	1	5	2			1	5	2	2	1	2	1	1	3	1	1	2	4	2	4	0
137	3	2	2	2	2	1	3	2			2	3	1	2	2	2	2	2	3	2	2	2	4	2	4	0
138	2	2	3	2	2	2	5	2			1	5	2	2	1	2	2	2	2	2	2	2	4	2	4	0
139	2	2	1	2	2	1	5	2			3	5	2	2	1	2	2	2	3	2	2	2	4	2	4	0
140	3	1	1	3	1	1	4	2			1	4	2	2	2	2	1	1	4	1	1	2	4	2	4	0
141	4	1	2	1	1	1	3	2			1	3	2	2	2	2	1	1	3	1	1	1	3	1	3	0
142	3	1	2	1	1	1	5	2			1	2	2	2	1	2	1	1	2	1	1	2	4	2	4	0
143	4	2	2	2	2	1	1	2			1	1	2	1	2	2	2	2	1	2	2	2	4	2	4	0
144	2	2	3	1	2	2	3	2			2	3	2	2	2	2	2	2	3	2	2	2	4	2	4	0
145	2	1	2	3	1	2	2	2			1	2	2	2	2	1	1	1	2	1	1	2	4	2	4	0
146	4	2	2	2	2	1	1	2			1	1	2	2	2	2	2	2	1	2	2	2	4	2	4	0
147	2	1	2	1	1	1	3	2			2	3	2	2	2	2	1	1	3	1	1	2	4	2	4	0
148	1	1	3	1	1	2	3	2			2	3	2	2	2	1	1	1	3	1	1	2	4	2	4	0
149	2	1	1	3	1	2	5	2			2	5	2	2	1	2	1	1	4	1	1	2	4	2	4	0
150	5	2	1	2	2	2	4	2			2	4	2	2	2	2	2	2	4	2	2	2	4	2	4	0
151	2	2	2	2	2	1	1	2			6	1	2	2	2	2	2	2	1	2	2	2	4	2	4	0
152	3	1	1	3	1	1	5	2			3	2	2	2	1	2	1	1	2	1	1	2	4	2	4	0
153	2	1	3	1	1	2	4	2			1	3	2	2	2	2	1	1	4	1	1	2	4	2	4	0
154	4	2	2	2	2	1	1	2			1	1	2	2	2	1	2	2	1	2	2	2	4	2	4	0
155	5	2	2	2	2	1	1	1	2	2	1	1	2	2	2	1	2	2	3	2	2	2	4	2	4	1
156	4	2	2	2	2	1	1	2			2	1	2	2	2	2	2	2	1	2	2	2	4	2	4	0
157	3	1	1	3	1	2	5	2			2	2	2	2	1	2	1	1	3	1	1	1	3	1	3	0
158	5	2	2	2	2	2	1	2			2	1	2	2	2	2	2	2	1	2	2	2	4	2	4	0
159	3	2	2	2	2	1	3	2			6	3	2	2	2	2	2	2	3	2	2	2	4	2	4	0
160	2	1	2	3	1	1	3	2			1	3	2	2	2	2	1	1	3	1	1	2	4	2	4	0
161	2	2	2	2	2	1	2	2			1	2	2	2	2	1	2	2	2	2	2	2	4	2	4	0
162	3	2	2	2	2	1	1	2			2	1	2	1	2	2	2	2	1	2	2	2	4	2	4	0
163	2	2	2	3	2	2	4	2			3	4	2	2	2	2	2	2	4	2	2	2	4	2	4	0
164	3	2	2	2	2	1	3	2			3	2	1	2	2	2	2	2	3	2	2	2	4	2	4	0
165	5	2	3	2	2	1	5	2			1	2	2	2	1	2	2	2	2	2	2	2	4	2	4	0
166	2	1	3	1	1	2	4	2			2	4	2	2	2	2	1	1	4	1	1	1	2	1	2	0
167	2	1	3	1	1	2	4	2			2	1	2	2	2	2	1	1	4	1	1	2	4	2	4	0
168	4	2	2	2	2	1	2	2			2	2	2	2	2	1	2	2	2	2	2	2	4	2	4	0
169	2	2	3	1	2	2	5	2			1	3	2	2	1	2	2	2	3	2	2	2	4	2	4	0
170	4	2	2	2	2	1	1	2			3	1	2	2	2	2	2	2	1	2	2	2	4	2	4	0
171	3	2	2	2	2	1	1	2			1	1	2	2	2	2	2	2	1	2	2	2	4	2	4	0
172	4	1	1	3	1	1	5	2			3	2	2	2	1	2	1	1	3	1	1	1	3	1	2	0
173	1	1	1	3	1	2	5	2			3	2	2	2	1	2	1	1	3	1	1	2	4	2	4	0
174	3	1	2	2	1	2	3	2			1	1	2	2	2	2	1	1	3	1	1	2	4	2	4	0
175	4	1	2	3	1	1	4	2			6	1	2	2	2	2	1	1	4	1	1	2	4	2	4	0
176	3	2	2	2	2	1	2	2			2	2	2	2	2	1	2	2	2	2	2	2	4	2	4	0
177	2	2	2	2	2	3	3	2			1	3	2	2	1	2	2	2	3	2	2	2	4	2	4	0
178	5	2	2	2	2	1	2	2			1	2	2	2	2	1	2	2	2	2	2	2	4	2	4	0
179	1	2	3	1	2	2	3	1	3	2	1	2	2	2	2	2	1	2	3	2	2	2	4	2	4	1
180	2	2	2	2	2	1	3	2			2	2	2	2	2	2	2	2	3	2	2	2	4	2	4	0
181	5	2	2	2	2	1	2	2			2	2	2	2	2	1	2	2	2	2	2	2	4	2	4	0
182	2	2	2	2	2	1	3	2			4	3	2	2	2	2	2	2	3	2	2	2	4	2	4	0
183	3	2	2	2	2	1	1	2			1	1	2	2	2	2	2	2	1	2	2	2	4	2	4	0
184	2	2	1	3	2	1	5	2			1	2	2	2	1	2	2	2	3	2	2	2	4	2	4	0
185	4	2	2	2	2	1	2	2			2	2	2	2	2	1	2	2	2	2	2	2	4	2	4	0
186	2	1	1	3	1	2	3	2			3	3	2	2	2	2	1	1	3	1	1	2	4	2	4	0
187	4	1	1	3	1	1	5	2			1	2	2	2	1	2	1	1	4	1	1	2	4	2	4	0
188	1	1	3	1	1	2	2	2			1	2	2	2	2	1	1	1	2	1	1	2	4	2	4	0
189	4	1	3	1	1	1	4	2			1	3	2	2	2	2	1	1	4	1	1	1	2	1	3	0
190	5	2	2	1	2	2	5	2			1	2	2	2	1	2	2	2	3	2	2	2	4	2	4	0
191	3	2	2	3	2	1	1	2			3	1	2	1	2	2	2	2	1	2	2	2	4	2	4	0
192	3	2	2	3	2	1	1	2			3	1	1	2	2	2	2	2	1	2	2	2	4	2	4	0
193	1	2	3	1	2	2	2	2			2	2	2	2	2	1	2	2	2	2	2	2	4	2	4	0
194	4	2	2	3	2	1	1	2			1	1	2	2	2	2	2	2	1	2	2	2	4	2	4	0
195	1	2	2	3	2	2	1	2			4	1	2	2	2	2	2	2	1	2	2	2	4	2	4	0
196	2	2	2	3	2	2	1	2			6	1	2	1	2	2	2	2	1	2	2	2	4	2	4	0
197	2	2	2	3	2	1	2	2			2	2	2	2	2	1	2	2	2	2	2	2	4	2	4	0
198	2	2	2	3	2	2	2	2			2	2	2	2	2	1	2	2	2	2	2	2	4	2	4	0
199	2	2	2	2	2	1	1	2			2	1	1	2	2	2	2	2	1	2	2	2	4	2	4	0
200	2	1	3	1	1	2	4	2			1	1	2	2	2	2	1	1	4	1	1	2	4	2	4	0
201	3	1	1	3	1	1	5	2			1	2	2	2	1	2	1	1	4	1	1	2	4	2	4	0
202	5	1	1	3	1	1	5	2			1	5	2	2	1	2	1	1	4	1	1	1	2	2	4	0
203	1	1	3	1	1	2	3	2			2	3	2	2	2	2	1	1	3	1	1	2	4	2	4	0
204	4	2	2	3	2	1	1	2			1	1	1	2	2	2	2	2	1	2	2	2	4	2	4	0
205	5	2	2	2	2	2	2	1	2	2	1	2	2	2	2	1	2	2	2	2	2	2	4	2	4	1
206	2	2	2	3	2	1	1	2			2	1	2	2	2	2	2	2	1	2	2	2	4	2	4	0
207	3	2	2	3	2	1	1	2			1	1	2	2	2	2	2	2	1	2	2	2	4	2	4	0
208	1	2	2	1	2	2	2	2			5	2	2	2	2	1	2	2	2	2	2	2	4	2	4	0
209	1	2	3	1	2	2	2	2			2	2	2	2	2	1	2	2	2	2	2	2	4	2	4	0
210	3	2	2	2	2	1	3	2			2	3	1	2	2	2	2	2	3	2	2	2	4	2	4	0
211	5	2	3	1	2	1	5	2			3	4	2	2	1	2	2	2	2	2	2	2	4	2	4	0
212	2	2	2	2	2	1	2	2			1	2	2	2	2	1	2	2	2	2	2	2	4	2	4	0
213	4	2	2	2	2	1	1	2			3	1	2	2	2	2	2	2	1	2	2	2	4	2	4	0
214	3	1	1	3	1	2	5	2			3	2	2	2	1	2	1	1	3	1	1	2	4	2	4	0
215	3	1	1	3	1	1	3	2			2	1	1	2	2	2	1	1	3	1	1	2	4	2	4	0
216	2	1	2	3	1	2	3	2			2	3	1	2	2	2	1	1	3	1	1	1	2	2	4	0
217	2	1	1	3	1	1	5	2			1	2	2	2	1	2	1	1	2	1	1	2	4	2	4	0
218	2	2	2	3	2	1	1	2			1	1	2	2	2	2	2	2	1	2	2	2	4	2	4	0
219	5	2	2	2	2	3	1	2			2	1	1	2	2	2	2	2	1	2	2	2	4	2	4	0
220	2	2	2	2	2	1	1	2			2	1	2	2	2	2	2	2	1	2	2	2	4	2	4	0
221	1	2	3	2	2	2	2	2			1	2	2	2	2	1	2	2	2	2	2	2	4	2	4	0
222	2	2	2	2	2	1	4	2			1	2	2	2	2	2	2	2	4	2	2	2	4	2	4	0
223	2	2	1	2	2	1	4	2			1	2	2	2	2	2	2	2	4	2	2	2	4	2	4	0
224	4	2	2	2	2	1	1	2			3	1	2	2	1	2	2	2	1	2	2	2	4	2	4	0
225	2	2	2	3	2	2	4	2			2	1	2	2	2	2	2	2	4	2	2	2	4	2	4	0
226	1	2	3	1	2	2	2	2			2	2	2	2	2	1	2	2	2	2	2	2	4	2	4	0
227	5	2	2	2	2	1	1	2			3	1	2	2	2	2	2	2	1	2	2	2	4	2	4	0
228	4	1	1	3	1	1	5	2			2	1	2	2	1	2	1	1	2	1	1	1	2	1	2	0
229	3	1	1	3	1	1	5	2			1	1	2	2	1	2	1	1	3	1	1	2	4	1	2	0
230	2	1	1	3	1	2	4	2			4	2	2	2	2	2	1	1	4	1	1	2	4	2	4	0
231	1	1	2	3	1	2	4	1	2	2	2	2	2	2	2	1	1	1	4	1	1	2	4	2	4	1
232	2	2	2	3	2	2	4	2			4	2	2	2	2	2	2	2	4	2	2	2	4	2	4	0
233	2	2	2	2	2	2	4	2			2	2	2	2	2	2	2	2	4	2	2	2	4	2	4	0
234	4	2	2	2	2	1	1	2			3	1	2	2	2	2	2	2	1	2	2	2	4	2	4	0
235	3	2	2	2	2	1	1	2			1	1	2	2	1	2	2	2	1	2	2	2	4	2	4	0
236	4	2	2	2	2	1	2	2			2	2	2	2	2	1	2	2	2	2	2	2	4	2	4	0
237	2	2	2	2	2	2	2	2			1	2	2	2	2	1	2	2	2	2	2	2	4	2	4	0
238	4	2	2	2	2	1	3	2			3	3	2	2	2	2	2	2	3	2	2	2	4	2	4	0
239	5	2	2	2	2	1	1	2			2	1	1	2	2	2	2	2	1	2	2	2	4	2	4	0
240	2	2	1	2	2	1	1	2			2	1	2	2	2	2	2	2	1	2	2	2	4	2	4	0
241	1	2	3	2	2	2	3	2			2	3	1	2	2	2	2	2	3	2	2	2	4	2	4	0
242	3	1	1	3	1	1	5	2			2	5	2	2	1	2	1	1	2	1	1	2	4	2	4	0
243	1	1	3	1	1	2	2	2			4	2	2	2	2	1	1	1	2	1	1	2	4	2	4	0
244	1	1	2	1	1	2	3	2			3	3	1	2	2	2	1	1	3	1	1	2	4	2	4	0
245	1	1	3	1	1	2	2	2			1	2	2	2	2	1	1	1	2	1	1	2	4	2	4	0
246	3	2	1	3	2	1	5	2			2	4	2	2	1	2	2	2	3	2	2	2	4	2	4	0
247	2	2	2	2	2	2	2	2			1	2	2	2	2	1	2	2	2	2	2	2	4	2	4	0
248	2	2	2	2	2	1	1	2			3	1	2	2	2	1	2	2	1	2	2	2	4	2	4	0
249	3	2	2	2	2	1	1	2			4	1	2	2	2	2	2	2	1	2	2	2	4	2	4	0
250	3	2	1	2	2	2	5	2			1	5	2	2	1	2	2	2	2	2	2	2	4	2	4	0
251	2	2	2	2	2	2	3	2			1	3	2	2	2	2	2	2	3	2	2	2	4	2	4	0
252	4	1	1	3	1	1	5	2			2	2	2	2	1	2	1	1	3	1	1	2	4	2	4	0
253	1	1	3	1	1	2	2	2			1	2	2	2	2	1	1	1	2	1	1	2	4	2	4	0
254	3	2	2	2	2	1	1	2			1	1	2	2	2	2	2	2	1	2	2	2	4	2	4	0
255	2	2	2	2	2	2	1	2			3	1	1	2	2	2	2	2	1	2	2	2	4	2	4	0
256	2	1	1	3	1	1	5	2			4	2	2	2	1	2	1	1	2	1	1	2	4	2	4	0
257	4	1	1	3	1	1	5	1	2	2	1	5	2	2	2	2	1	1	2	1	1	1	2	1	2	1
258	4	2	1	2	2	1	5	2			3	2	2	2	1	2	2	2	1	2	2	2	4	2	4	0
259	2	2	1	2	2	1	5	2			6	3	2	2	1	2	2	2	3	2	2	2	4	2	4	0
260	3	1	1	3	1	1	4	2			5	2	2	2	2	2	1	1	4	1	1	1	2	1	3	0
261	2	1	1	3	1	2	5	2			1	2	2	2	1	2	1	1	2	1	1	2	4	1	2	0
262	1	1	2	1	1	2	1	2			1	1	2	2	2	2	1	1	1	1	1	2	4	2	4	0
263	5	1	2	3	1	1	3	2			1	2	1	2	2	2	1	1	3	1	1	2	4	2	4	0
264	3	2	2	2	2	1	2	2			2	2	2	2	2	1	2	2	2	2	2	2	4	2	4	0
265	5	2	2	2	2	1	1	2			3	1	2	2	2	2	2	2	1	2	2	2	4	2	4	0
266	1	1	3	1	1	2	3	2			2	2	1	2	2	2	1	1	3	1	1	2	4	2	4	0
267	3	1	1	3	1	1	5	2			1	2	2	2	1	2	1	1	2	1	1	2	4	2	4	0
268	2	2	2	2	2	2	4	2			1	4	2	2	2	2	2	2	4	2	2	2	4	2	4	0
269	5	1	2	1	1	3	1	2			2	1	2	2	1	2	1	1	1	1	1	2	4	2	4	0
270	4	1	2	1	1	1	1	2			1	1	2	2	2	2	1	1	1	1	1	1	2	1	3	0
271	2	2	2	2	2	1	2	2			2	2	2	2	2	1	2	2	2	2	2	2	4	2	4	0
272	2	1	1	3	1	2	4	2			1	1	2	2	2	2	1	1	4	1	1	2	4	2	4	0
273	2	2	2	2	2	1	3	2			3	3	2	2	2	2	2	2	3	2	2	2	4	2	4	0
274	4	1	1	3	1	1	5	2			1	2	2	2	1	2	1	1	3	1	1	2	4	2	4	0
275	3	1	1	3	1	1	5	2			1	2	2	2	1	2	1	1	2	1	1	1	3	1	3	0
276	1	2	3	1	2	2	2	2			1	2	2	2	2	1	2	2	2	2	2	2	4	2	4	0
277	4	2	2	2	2	1	1	2			1	1	2	2	2	2	2	2	1	2	2	2	4	2	4	0
278	2	2	2	2	2	2	3	2			2	2	1	2	2	2	2	2	3	2	2	2	4	2	4	0
279	2	2	3	1	2	2	4	2			1	2	2	2	2	2	2	2	4	2	2	2	4	2	4	0
280	2	2	3	1	2	2	4	2			1	1	2	2	2	2	2	2	4	2	2	2	4	2	4	0
281	2	1	1	3	1	1	5	2			2	2	2	2	1	2	1	1	2	1	1	2	4	2	4	0
282	1	1	3	1	1	2	2	2			2	2	2	2	2	1	1	1	2	1	1	2	4	2	4	0
283	5	1	2	3	1	1	2	1	1	1	2	2	2	2	2	1	1	1	2	1	1	2	4	1	2	1
284	3	1	2	1	1	1	3	2			2	2	2	2	2	2	1	1	3	1	1	2	4	2	4	0
285	2	2	3	1	2	2	4	2			6	3	2	2	2	2	2	2	4	2	2	2	4	2	4	0
286	4	2	2	2	2	1	1	2			3	1	2	2	2	2	2	2	1	2	2	2	4	2	4	0
287	4	2	2	2	2	1	2	2			1	2	2	2	2	1	2	2	2	2	2	2	4	2	4	0
288	2	2	3	1	2	2	5	2			1	2	2	2	1	2	2	2	2	2	2	2	4	2	4	0
289	2	2	2	2	2	2	3	2			1	3	2	2	2	2	2	2	3	2	2	2	4	2	4	0
290	2	2	3	1	2	2	4	2			2	2	2	2	2	2	2	2	4	2	2	2	4	2	4	0
291	1	1	3	1	1	2	2	2			2	2	2	2	2	1	1	1	2	1	1	2	4	2	4	0
292	4	1	2	3	1	1	3	2			2	3	2	2	2	2	1	1	3	1	1	2	4	2	4	0
293	1	1	3	1	1	2	2	2			6	2	2	2	2	1	1	1	2	1	1	2	4	2	4	0
294	2	2	2	2	2	1	1	2			1	1	2	2	2	2	2	2	1	2	2	2	4	2	4	0
295	2	1	1	1	1	2	5	2			1	2	2	2	1	2	1	1	2	1	1	1	2	1	3	0
296	4	2	2	2	2	1	1	2			2	1	2	2	2	2	2	2	1	2	2	2	4	2	4	0
297	2	2	2	2	2	2	1	2			3	1	2	2	2	2	2	2	1	2	2	2	4	2	4	0
298	4	2	2	3	2	3	3	2			3	3	2	2	2	2	2	2	3	2	2	2	4	2	4	0
299	3	1	1	3	1	1	5	2			1	5	2	2	1	2	1	1	3	1	1	1	2	2	4	0
300	2	2	2	1	2	2	2	2			2	2	2	2	2	1	2	2	2	2	2	2	4	2	4	0
301	2	2	2	1	2	3	2	2			2	2	2	2	2	1	2	2	2	2	2	2	4	2	4	0
302	3	2	2	2	2	1	3	2			2	1	2	2	2	2	2	2	3	2	2	2	4	2	4	0
303	2	2	2	2	2	1	3	2			1	3	2	2	2	2	2	2	3	2	2	2	4	2	4	0
304	3	1	1	3	1	3	5	2			3	4	2	2	1	2	1	1	2	1	1	2	4	2	4	0
305	2	2	2	2	2	2	1	2			1	1	2	2	2	2	2	2	1	2	2	2	4	2	4	0
306	4	2	2	2	2	3	1	2			3	1	2	2	2	2	2	2	1	2	2	2	4	2	4	0
307	2	1	2	1	1	1	3	2			3	3	2	2	1	2	1	1	3	1	1	2	4	1	2	0
308	1	2	3	1	2	2	3	2			1	2	2	2	2	2	2	2	3	2	2	2	4	2	4	0
309	3	1	1	3	1	1	5	1	2	2	6	2	1	2	2	2	1	1	3	1	1	2	4	1	3	1
310	2	1	2	1	1	2	3	2			2	3	2	2	2	2	1	1	3	1	1	2	4	2	4	0
311	1	1	3	1	1	2	3	2			1	2	1	2	2	2	1	1	3	1	1	2	4	2	4	0
312	4	2	2	2	2	1	1	2			1	1	2	2	2	2	2	2	1	2	2	2	4	2	4	0
313	2	2	2	2	2	1	2	2			1	2	2	2	2	1	2	2	2	2	2	2	4	2	4	0
314	3	2	2	2	2	3	3	2			2	3	2	2	2	1	2	2	3	2	2	2	4	2	4	0
315	4	1	2	1	1	3	3	2			2	2	1	2	2	2	1	1	3	1	1	1	2	2	4	0
316	3	2	2	2	2	1	1	2			4	1	2	2	2	2	2	2	1	2	2	2	4	2	4	0
317	5	2	2	2	2	1	3	2			1	2	2	2	2	2	2	2	3	2	2	2	4	2	4	0
318	2	1	2	1	1	1	2	2			1	2	2	2	2	1	1	1	2	1	1	2	4	2	4	0
319	3	2	2	2	2	1	3	2			2	2	2	2	2	2	2	2	3	2	2	2	4	2	4	0
320	2	1	1	3	1	2	5	2			3	1	2	2	1	2	1	1	2	1	1	2	4	2	4	0
321	5	1	2	1	1	1	5	2			1	1	2	2	1	2	1	1	2	1	1	2	4	1	2	0
322	4	2	1	2	2	1	5	2			1	2	2	2	1	2	2	2	2	2	2	2	4	2	4	0
323	2	2	2	2	2	1	1	2			1	1	2	2	2	2	2	2	1	2	2	2	4	2	4	0
324	3	2	2	2	2	3	3	2			1	2	2	2	2	2	2	2	3	2	2	2	4	2	4	0
325	2	2	2	2	2	1	2	2			3	2	2	2	2	1	2	2	2	2	2	2	4	2	4	0
326	2	1	1	1	1	2	5	2			3	2	2	2	1	2	1	1	2	1	1	1	2	2	4	0
327	2	1	2	1	1	2	3	2			2	2	1	2	2	2	1	1	3	1	1	2	4	2	4	0
328	4	2	2	2	2	1	2	2			1	2	2	2	2	1	2	2	2	2	2	2	4	2	4	0
329	4	1	1	1	1	1	5	2			4	3	2	2	1	2	1	1	3	1	1	2	4	2	4	0
330	3	2	2	2	2	1	2	2			6	2	2	2	2	1	2	2	2	2	2	2	4	2	4	0
331	2	2	2	2	2	2	3	2			2	4	1	2	2	2	2	2	3	2	2	2	4	2	4	0
332	3	2	2	2	2	1	3	2			2	3	2	2	2	2	2	2	3	2	2	2	4	2	4	0
333	5	1	3	1	1	2	4	2			2	2	2	2	2	2	1	1	4	1	1	2	4	2	4	0
334	1	2	3	1	2	2	2	2			1	2	2	2	2	1	2	2	2	2	2	2	4	2	4	0
335	3	2	2	2	2	2	1	1	2	2	1	2	2	2	2	2	2	2	1	2	2	2	4	1	4	1
336	4	1	2	1	1	1	4	2			1	1	2	2	2	2	1	1	4	1	1	1	2	2	4	0
337	1	2	3	2	2	2	3	2			2	3	2	2	2	2	2	2	3	2	2	2	4	2	4	0
338	2	2	2	2	2	1	2	2			1	2	2	2	2	1	2	2	2	2	2	2	4	2	4	0
339	2	2	2	2	2	2	3	2			1	3	2	2	2	2	2	2	3	2	2	2	4	2	4	0
340	2	2	2	2	2	2	4	2			2	4	2	2	2	2	2	2	4	2	2	2	4	2	4	0
341	3	2	2	2	2	1	1	2			1	1	2	2	2	2	2	2	1	2	2	2	4	2	4	0
342	4	1	1	3	1	1	5	2			5	5	2	2	1	2	1	1	3	1	1	2	4	1	2	0
343	5	2	2	2	2	3	1	2			2	1	2	2	2	2	2	2	1	2	2	2	4	2	4	0
344	2	2	2	2	2	1	2	2			2	2	2	2	2	1	2	2	2	2	2	2	4	2	4	0
345	1	1	3	1	1	2	2	2			3	2	2	2	2	1	1	1	2	1	1	2	4	2	4	0
346	3	2	2	2	2	1	3	2			1	3	2	2	2	1	2	2	3	2	2	2	4	2	4	0
347	3	2	2	2	2	1	1	2			3	1	2	2	2	2	2	2	1	2	2	2	4	2	4	0
348	2	2	3	1	2	2	4	2			3	4	2	2	2	2	2	2	4	2	2	2	4	2	4	0
349	3	1	2	1	1	1	4	2			2	4	2	2	2	2	1	1	4	1	1	1	2	2	4	0
350	2	1	2	1	1	2	4	2			2	4	2	2	2	2	1	1	4	1	1	2	4	2	4	0
351	2	1	2	1	1	2	4	2			1	4	2	2	2	2	1	1	4	1	1	2	4	1	3	0
352	3	1	1	3	1	2	5	2			1	5	2	2	1	2	1	1	2	1	1	2	4	1	3	0
353	5	2	3	1	2	3	1	2			2	1	2	2	2	2	2	2	1	2	2	2	4	2	4	0
354	3	1	1	1	1	1	5	2			2	5	2	2	1	2	1	1	2	1	1	2	4	1	2	0
355	4	2	2	2	2	1	1	2			1	1	2	2	1	2	2	2	1	2	2	2	4	2	4	0
356	3	2	2	2	2	1	2	2			1	2	2	2	2	1	2	2	2	2	2	2	4	2	4	0
357	2	2	2	2	2	2	2	2			1	2	2	2	2	1	2	2	2	2	2	2	4	2	4	0
358	2	2	3	1	2	2	4	2			3	4	2	2	2	2	2	2	4	2	2	2	4	2	4	0
359	2	1	2	1	1	1	4	2			2	4	2	2	2	2	1	1	4	1	1	1	2	1	2	0
360	2	1	3	1	1	2	4	2			2	4	2	2	2	2	1	1	4	1	1	2	4	2	4	0
361	3	1	1	3	1	1	5	1	2	2	1	5	2	2	2	2	1	1	2	1	1	1	2	1	3	1
362	1	1	3	1	1	2	3	2			2	3	1	2	2	2	1	1	3	1	1	2	4	2	4	0
363	5	2	3	1	2	1	1	2			1	1	2	2	2	2	2	2	1	2	2	2	4	2	4	0
364	3	2	2	2	2	1	1	2			4	1	2	2	2	2	2	2	1	2	2	2	4	2	4	0
365	1	2	2	2	2	2	2	2			2	2	2	2	2	1	2	2	2	2	2	2	4	2	4	0
366	2	2	2	3	2	1	1	2			4	1	2	2	2	1	2	2	1	2	2	2	4	2	4	0
367	4	2	2	2	2	1	1	2			2	1	2	2	2	2	2	2	1	2	2	2	4	2	4	0
368	2	2	2	2	2	2	4	2			3	4	2	2	2	2	2	2	4	2	2	2	4	2	4	0
369	3	1	1	3	1	1	5	2			1	5	2	2	1	2	1	1	3	1	1	2	4	2	4	0
370	3	2	2	2	2	1	1	2			2	1	2	2	1	2	2	2	1	2	2	2	4	2	4	0
371	4	1	2	3	1	1	4	2			1	4	2	2	2	2	1	1	4	1	1	2	4	2	4	0
372	1	1	3	1	1	2	2	2			3	2	2	2	2	1	1	1	2	1	1	2	4	2	4	0
373	1	2	3	2	2	2	2	2			2	2	2	2	2	2	2	2	2	2	2	2	4	2	4	0
374	1	2	3	2	2	2	2	2			2	2	2	2	2	1	2	2	2	2	2	2	4	2	4	0
375	2	1	1	3	1	1	5	2			2	5	2	2	1	2	1	1	3	1	1	1	3	1	3	0
376	1	1	2	1	1	2	2	2			2	2	2	2	2	1	1	1	2	1	1	2	4	2	4	0
377	4	1	2	3	1	1	5	2			4	5	2	2	1	2	1	1	2	1	1	2	4	2	4	0
378	3	2	2	2	2	3	1	2			3	1	2	2	2	2	2	2	1	2	2	2	4	2	4	0
379	4	2	2	2	2	1	2	2			1	2	2	2	2	1	2	2	2	2	2	2	4	2	4	0
380	1	1	3	1	1	2	2	2			2	2	2	2	2	1	1	1	2	1	1	1	2	2	4	0
381	2	2	2	2	2	2	2	2			1	2	2	2	2	1	2	2	2	2	2	2	4	2	4	0
382	2	2	2	2	2	1	1	2			3	1	1	2	2	2	2	2	1	2	2	2	4	2	4	0
383	2	2	2	2	2	1	1	2			4	1	2	2	2	2	2	2	1	2	2	2	4	2	4	0
384	2	2	2	2	2	2	2	2			1	2	2	2	2	1	2	2	2	2	2	2	4	2	4	0
385	2	2	2	2	2	2	2	2			1	2	2	2	2	1	2	2	2	2	2	2	4	2	4	0
386	3	2	2	2	2	1	1	1	2	2	2	1	2	2	2	2	2	2	1	2	2	1	2	1	2	1
387	1	2	3	2	2	2	2	2			1	2	2	2	2	1	2	2	2	2	2	2	4	2	4	0
388	2	2	2	2	2	2	4	2			1	4	2	2	2	2	2	2	4	2	2	2	4	2	4	0
389	2	2	2	2	2	1	4	2			3	4	2	2	2	2	2	2	4	2	2	2	4	2	4	0
390	2	1	1	1	1	2	5	2			4	5	2	2	1	2	1	1	2	1	1	2	4	2	4	0
391	2	1	1	1	1	1	5	2			2	5	2	2	1	2	1	1	2	1	1	2	4	1	2	0
392	2	2	2	2	2	1	1	2			3	1	2	1	2	2	2	2	1	2	2	2	4	2	4	0
393	2	2	2	2	2	2	1	2			6	1	1	2	2	2	2	2	1	2	2	2	4	2	4	0
394	1	1	2	1	1	2	2	2			5	2	2	2	2	1	1	1	2	1	1	2	4	2	4	0
395	1	2	3	2	2	2	3	2			1	3	2	2	2	2	2	2	3	2	2	2	4	2	4	0
396	1	2	3	2	2	2	2	2			1	2	2	2	2	1	2	2	2	2	2	2	4	2	4	0
397	2	2	2	2	2	2	1	2			1	1	2	2	2	2	2	2	1	2	2	2	4	2	4	0
398	3	1	1	1	1	2	5	2			2	5	2	2	1	2	1	1	2	1	1	2	4	2	4	0
399	5	2	2	2	2	1	4	1	2	2	3	4	2	2	2	2	1	2	4	2	2	1	3	1	3	1
400	2	1	2	1	1	1	5	2			2	5	2	2	1	2	1	1	3	1	1	2	4	2	4	0
401	4	1	2	1	1	1	4	2			1	4	2	2	2	2	1	1	4	1	1	2	4	2	4	0
402	3	1	2	1	1	1	5	2			1	5	2	2	1	2	1	1	2	1	1	1	2	1	3	0
403	1	1	3	1	1	2	4	2			2	4	2	2	2	2	1	1	4	1	1	2	4	2	4	0
404	2	2	2	2	2	1	1	2			1	1	1	2	2	2	2	2	1	2	2	2	4	2	4	0
405	3	2	2	2	2	2	1	2			2	1	2	2	2	2	2	2	1	2	2	2	4	2	4	0
406	2	1	2	1	1	1	4	2			1	4	2	2	2	2	1	1	4	1	1	2	4	2	4	0
407	2	1	2	1	1	1	3	2			3	3	2	2	2	2	1	1	3	1	1	1	2	2	4	0
408	4	2	2	2	2	2	1	2			1	1	2	2	2	2	2	2	1	2	2	2	4	2	4	0
409	2	1	1	1	1	1	5	2			1	5	2	2	1	2	1	1	2	1	1	2	4	1	2	0
410	2	2	1	2	2	1	4	2			1	4	2	2	2	2	2	2	4	2	2	2	4	2	4	0
411	5	2	2	2	2	1	5	1	2	2	1	5	2	2	1	2	1	2	2	2	2	2	4	2	4	1
412	2	2	2	2	2	2	1	2			2	1	2	2	2	2	2	2	1	2	2	2	4	2	4	0
413	1	1	2	1	1	2	2	2			1	2	2	2	2	1	1	1	2	1	1	2	4	2	4	0
414	3	2	2	2	2	2	1	2			1	1	2	1	2	2	2	2	1	2	2	2	4	2	4	0
415	3	2	2	2	2	2	1	2			2	1	2	2	1	2	2	2	1	2	2	2	4	2	4	0
416	2	2	2	2	2	1	3	2			2	3	1	2	2	2	2	2	3	2	2	2	4	2	4	0
417	2	2	2	2	2	1	1	2			2	1	2	2	2	2	2	2	1	2	2	2	4	2	4	0
418	3	2	2	2	2	1	3	2			2	3	2	2	2	2	2	2	3	2	2	2	4	2	4	0
419	5	2	2	2	2	1	1	2			6	1	2	1	2	2	2	2	1	2	2	2	4	2	4	0
420	5	1	3	1	1	2	5	1	3	2	3	5	2	1	2	2	1	1	2	1	1	1	2	1	3	1
421	1	1	3	1	1	2	2	2			1	2	2	2	2	1	1	1	2	1	1	2	4	2	4	0
422	2	2	2	2	2	2	1	2			1	1	2	2	2	2	2	2	1	2	2	2	4	2	4	0
423	2	2	3	2	2	1	3	2			1	3	2	2	2	2	2	2	3	2	2	2	4	2	4	0
424	2	2	2	2	2	2	1	2			2	1	2	2	2	2	2	2	1	2	2	2	4	2	4	0
425	5	2	2	2	2	2	3	2			2	3	2	1	2	2	2	2	3	2	2	2	4	2	4	0
426	3	1	2	1	1	1	5	2			2	5	2	2	1	2	1	1	2	1	1	2	4	1	2	0
427	4	2	2	2	2	2	1	2			6	1	2	2	2	2	2	2	1	2	2	2	4	2	4	0
428	3	2	2	2	2	1	1	2			1	1	2	2	2	2	2	2	1	2	2	2	4	2	4	0
429	1	2	2	2	2	2	2	2			1	2	2	2	2	1	2	2	2	2	2	2	4	2	4	0
430	2	2	2	2	2	1	4	2			2	4	2	2	2	2	2	2	4	2	2	2	4	2	4	0
431	2	1	1	1	1	2	4	2			3	4	2	2	2	2	1	1	4	1	1	1	2	2	4	0
432	4	1	1	1	1	1	4	1	2	2	3	4	2	2	2	2	1	1	4	1	1	1	3	1	3	1
433	3	2	2	2	2	2	1	2			1	1	2	2	2	1	2	2	1	2	2	2	4	2	4	0
434	2	1	2	1	1	2	3	2			2	3	1	2	2	2	1	1	3	1	1	2	4	1	2	0
435	2	1	2	1	1	2	3	2			2	3	1	2	2	2	1	1	3	1	1	2	4	2	4	0
436	2	1	2	1	1	2	1	2			2	1	2	2	2	2	1	1	1	1	1	2	4	2	4	0
437	4	2	2	2	2	2	1	2			1	1	2	1	2	2	2	2	1	2	2	2	4	2	4	0
438	5	2	2	2	2	2	1	2			3	1	2	2	2	2	2	2	1	2	2	2	4	2	4	0
439	1	2	3	2	2	2	2	2			1	2	2	2	2	1	2	2	2	2	2	2	4	2	4	0
440	2	2	2	2	2	2	2	2			3	2	2	2	2	1	2	2	2	2	2	2	4	2	4	0
441	2	1	2	1	1	1	3	2			3	3	2	2	2	2	1	1	3	1	1	2	4	2	4	0
442	3	2	2	2	2	1	1	2			1	1	1	2	2	2	2	2	1	2	2	2	4	2	4	0
443	3	2	2	2	2	1	3	2			6	3	2	2	2	2	2	2	3	2	2	2	4	2	4	0
444	1	1	3	1	1	2	2	2			2	2	2	2	2	1	1	1	2	1	1	2	4	2	4	0
445	2	2	2	2	2	2	3	2			1	3	1	2	2	2	2	2	3	2	2	2	4	2	4	0
446	4	2	2	2	2	2	3	2			1	3	2	1	2	2	2	2	3	2	2	2	4	2	4	0
447	1	1	3	1	1	2	3	2			1	3	2	2	2	2	1	1	3	1	1	2	4	2	4	0
448	2	1	1	1	1	2	5	2			2	5	2	2	1	2	1	1	2	1	1	2	4	2	4	0
449	2	2	2	2	2	1	1	2			2	1	2	2	2	2	2	2	1	2	2	2	4	2	4	0
450	2	2	2	2	2	1	4	2			4	4	2	2	2	2	2	2	4	2	2	2	4	2	4	0
451	1	1	3	1	1	2	3	2			1	3	2	2	2	2	1	1	3	1	1	2	4	2	4	0
452	1	1	3	1	1	2	2	2			1	2	2	2	2	1	1	1	2	1	1	2	4	2	4	0
453	4	2	2	2	2	2	1	2			2	1	2	2	2	2	2	2	1	2	2	2	4	2	4	0
454	2	2	3	2	2	2	4	2			3	4	2	2	2	2	2	2	4	2	2	2	4	2	4	0
455	4	2	2	2	2	1	2	2			1	2	2	2	2	1	2	2	2	2	2	2	4	2	4	0
456	4	2	2	2	2	2	2	2			1	2	2	2	2	1	2	2	2	2	2	2	4	2	4	0
457	5	1	2	1	1	1	3	1	2	2	1	3	2	2	2	2	1	1	3	1	1	2	4	1	2	1
458	3	1	1	1	1	1	5	2			1	5	2	2	1	2	1	1	2	1	1	1	2	2	4	0
459	2	1	2	1	1	1	3	2			3	3	2	2	2	2	1	1	3	1	1	2	4	2	4	0
460	2	2	2	2	2	1	1	2			3	1	2	2	2	2	2	2	1	2	2	2	4	2	4	0
461	4	2	2	2	2	1	1	2			2	1	2	2	2	2	2	2	1	2	2	2	4	2	4	0
462	1	2	2	2	2	2	1	2			1	1	2	2	1	2	2	2	1	2	2	2	4	2	4	0
463	4	2	2	2	2	2	3	2			4	3	2	1	2	2	2	2	3	2	2	2	4	2	4	0
464	3	1	1	1	1	2	5	2			6	5	2	2	1	2	1	1	4	1	1	1	2	2	4	0
465	1	1	3	1	1	2	2	2			2	2	2	2	2	1	1	1	4	1	1	2	4	2	4	0
466	2	1	1	1	1	2	5	2			2	5	2	2	1	2	1	1	4	1	1	2	4	2	4	0
467	4	1	2	1	1	1	4	2			2	4	2	2	2	2	1	1	4	1	1	2	4	2	4	0
468	5	2	1	2	2	1	1	2			1	1	2	2	2	2	2	2	1	2	2	2	4	2	4	0
469	4	2	1	2	2	2	2	2			1	2	2	2	2	1	2	2	2	2	2	2	4	2	4	0
470	1	2	2	2	2	2	4	1	2	2	1	1	2	2	2	2	2	2	4	2	2	2	4	2	4	1
471	2	2	2	2	2	1	1	2			2	1	1	2	2	2	2	2	1	2	2	2	4	2	4	0
472	2	2	2	2	2	2	3	2			1	3	2	2	2	2	2	2	3	2	2	2	4	2	4	0
473	2	2	2	2	2	2	3	2			1	3	2	2	2	2	2	2	3	2	2	2	4	2	4	0
474	4	2	2	2	2	2	1	2			2	1	2	2	2	2	2	2	1	2	2	2	4	2	4	0
475	4	2	2	2	2	1	1	2			1	1	2	2	2	2	2	2	1	2	2	2	4	2	4	0
476	2	2	2	2	2	2	1	2			5	1	1	2	2	2	2	2	1	2	2	2	4	2	4	0
477	2	2	2	2	2	2	3	2			2	3	1	2	2	2	2	2	3	2	2	2	4	2	4	0
478	4	1	1	1	1	1	5	2			2	5	2	2	1	2	1	1	4	1	1	2	4	2	4	0
479	1	2	3	1	1	1	3	2			3	3	1	2	2	2	1	1	3	1	1	2	4	2	4	0
480	5	1	3	1	1	1	5	2			1	5	2	2	1	2	1	1	3	1	1	2	4	2	4	0
481	5	1	3	1	1	1	4	2			3	4	2	2	2	2	1	1	4	1	1	2	4	2	4	0
482	2	2	2	2	2	2	1	2			3	1	2	2	2	2	2	2	1	2	2	2	4	2	4	0
483	4	2	2	2	2	1	2	2			2	2	2	2	2	1	2	2	2	2	2	2	4	2	4	0
484	5	2	2	2	2	2	1	1	2	2	2	1	2	2	2	2	2	2	1	2	2	1	2	1	3	1
485	2	2	1	2	2	1	3	2			1	3	2	2	2	2	2	2	3	2	2	2	4	2	4	0
486	4	2	2	2	2	1	1	2			1	1	2	2	2	2	2	2	1	2	2	2	4	2	4	0
487	1	2	2	2	2	2	3	2			2	3	2	2	2	2	2	2	3	2	2	2	4	2	4	0
488	1	2	2	2	2	2	2	2			2	2	2	2	2	2	2	2	2	2	2	2	4	2	4	0
489	1	2	2	2	2	2	2	2			1	2	2	2	2	2	2	2	2	2	2	2	4	2	4	0
490	5	2	1	2	2	1	4	2			1	4	2	2	2	2	2	2	4	2	2	2	4	2	4	0
491	2	2	1	2	2	2	4	1	1	1	1	4	2	2	2	2	2	2	4	2	2	2	4	2	4	1
492	1	1	3	1	1	2	2	2			3	2	2	2	2	2	1	1	2	1	1	2	4	2	4	0
493	1	1	3	1	1	2	3	2			2	3	2	2	2	2	1	1	3	1	1	2	4	2	4	0
494	4	1	1	1	1	2	5	2			2	5	2	2	1	2	1	1	2	1	1	2	4	2	4	0
495	1	1	3	1	1	2	3	2			3	3	2	2	2	2	1	1	3	1	1	2	4	2	4	0
496	5	2	2	2	2	1	1	2			2	1	2	2	2	2	2	2	1	2	2	2	4	2	4	0
497	2	2	1	2	2	1	5	2			1	5	2	2	1	2	2	2	3	2	2	2	4	2	4	0
498	3	2	2	2	2	1	3	2			4	3	2	2	2	2	2	2	3	2	2	2	4	2	4	0
499	2	2	2	2	2	2	3	2			2	3	2	2	1	2	2	2	3	2	2	2	4	2	4	0
500	5	1	2	1	2	2	3	2			4	3	2	1	2	2	1	1	3	1	1	2	4	2	4	0
501	4	1	2	1	2	2	3	2			2	3	1	2	2	2	1	1	3	1	1	2	4	2	4	0
502	3	1	2	1	2	1	4	2			3	4	2	2	2	2	1	1	4	1	1	2	4	2	4	0
503	2	2	2	2	2	2	1	1	2	2	1	1	2	2	2	2	2	2	1	2	2	1	2	1	3	1
504	2	2	2	2	2	2	1	2			2	1	2	1	2	2	2	2	1	2	2	2	4	2	4	0
505	1	2	2	2	1	2	2	2			1	2	2	2	2	1	2	2	2	2	2	2	4	2	4	0
506	2	1	2	1	2	2	4	2			3	4	2	2	2	2	1	1	4	1	1	2	4	2	4	0
507	4	1	2	1	2	1	5	2			2	5	2	2	1	2	1	1	3	1	1	2	4	2	4	0
508	2	1	1	1	2	1	5	2			2	5	2	2	1	2	1	1	2	1	1	2	4	2	4	0
509	4	1	2	1	2	1	2	2			2	2	2	2	2	1	1	1	2	1	1	2	4	2	4	0
510	4	2	2	2	2	2	1	2			2	1	2	2	2	2	2	2	1	2	2	2	4	2	4	0
511	4	2	2	2	1	1	1	2			4	1	2	2	2	2	2	2	1	2	2	2	4	2	4	0
512	2	2	2	2	1	2	2	2			3	2	2	2	2	1	2	2	2	2	2	2	4	2	4	0
513	2	2	2	2	2	2	3	2			1	3	2	2	2	2	2	2	3	2	2	2	4	2	4	0
514	3	2	2	2	2	2	2	2			2	2	2	2	2	1	2	2	2	2	2	2	4	2	4	0
515	2	2	2	2	2	2	2	2			1	2	2	2	2	2	2	2	2	2	2	2	4	2	4	0
516	2	1	1	1	1	2	5	2			3	5	2	2	1	2	1	1	3	1	1	2	4	2	4	0
517	3	2	2	2	2	2	4	2			4	4	2	2	2	2	2	2	4	2	2	2	4	2	4	0
518	4	2	2	2	2	2	2	2			1	2	2	2	2	2	2	2	2	2	2	2	4	2	4	0
519	4	2	2	2	1	2	3	2			1	3	2	2	2	2	2	2	3	2	2	2	4	2	4	0
520	4	2	2	2	2	1	1	2			2	1	2	2	2	2	2	2	1	2	2	2	4	2	4	0
521	5	2	2	2	1	1	3	2			1	3	2	1	2	2	2	2	3	2	2	2	4	2	4	0
522	2	2	1	2	1	1	5	2			1	5	2	2	1	2	2	2	2	2	2	2	4	2	4	0
523	4	1	1	1	2	1	5	2			3	5	2	2	1	2	1	1	2	1	1	2	4	2	4	0
524	2	1	2	1	2	2	3	2			4	3	2	1	2	2	1	1	3	1	1	2	4	2	4	0
525	1	1	3	1	2	2	3	2			2	3	1	2	2	2	1	1	3	1	1	2	4	2	4	0
526	5	1	3	1	2	1	5	2			3	5	2	2	2	2	1	1	2	1	1	2	4	2	4	0
527	2	2	3	2	2	2	1	2			6	1	2	2	2	2	2	2	1	2	2	2	4	2	4	0
528	2	2	2	2	1	1	2	1	2	2	1	2	2	2	2	1	2	2	2	2	2	2	2	1	2	1
529	2	2	2	2	2	1	1	2			1	1	2	2	2	2	2	2	1	2	2	2	4	2	4	0
530	1	2	3	2	1	2	4	2			1	4	2	2	2	2	2	2	4	2	2	2	4	2	4	0
531	4	2	2	2	1	1	1	2			1	1	2	2	2	2	2	2	1	2	2	2	4	2	4	0
532	3	2	2	2	2	2	2	2			2	2	2	2	2	1	2	2	2	2	2	2	4	2	4	0
533	4	2	2	2	2	2	1	2			3	1	2	2	2	2	2	2	1	2	2	2	4	2	4	0
534	2	2	2	2	2	1	3	2			2	3	1	2	2	2	2	2	3	2	2	2	4	2	4	0
535	4	2	2	2	2	2	3	2			1	3	2	2	1	2	2	2	3	2	2	2	4	2	4	0
536	5	2	2	2	2	1	1	2			1	1	2	2	2	2	2	2	1	2	2	2	4	2	4	0
537	2	1	1	1	1	1	5	2			2	5	2	2	1	2	1	1	3	1	1	2	4	2	4	0
538	2	1	2	1	2	1	3	2			1	3	2	2	2	2	1	1	3	1	1	2	4	2	4	0
539	3	1	2	1	2	1	4	2			2	4	2	2	2	2	1	1	4	1	1	2	4	2	4	0
540	2	1	1	1	2	1	4	2			1	4	2	2	2	2	1	1	4	1	1	2	4	2	4	0
541	1	2	2	2	1	2	1	1	2	2	3	1	2	2	2	2	2	2	1	2	2	2	4	2	4	1
542	4	2	2	2	2	2	1	2			1	1	2	2	2	2	2	2	1	2	2	2	4	2	4	0
543	2	2	2	2	1	2	4	2			1	4	2	2	2	2	2	2	4	2	2	2	4	2	4	0
544	5	2	2	2	1	1	3	2			1	3	2	2	2	1	2	2	3	2	2	2	4	2	4	0
545	4	2	2	2	2	2	2	2			1	2	2	2	2	1	2	2	2	2	2	2	4	2	4	0
546	2	2	2	2	1	1	3	2			2	3	1	2	2	2	2	2	3	2	2	2	4	2	4	0
547	4	2	2	2	2	1	3	2			1	3	2	1	2	2	2	2	3	2	2	2	4	2	4	0
548	3	2	2	2	2	2	3	2			1	3	2	2	2	2	2	2	3	2	2	2	4	2	4	0
549	4	2	2	2	2	1	4	2			2	4	2	2	2	2	2	2	4	2	2	2	4	2	4	0
550	5	2	2	2	1	1	1	2			2	1	2	2	2	2	2	2	1	2	2	2	4	2	4	0
551	2	1	2	1	1	2	5	2			2	5	2	2	1	2	1	1	2	1	1	2	4	2	4	0
552	4	1	1	1	1	2	5	2			2	5	2	2	1	2	1	1	2	1	1	1	2	2	4	0
553	3	1	1	1	1	2	5	2			6	5	2	2	1	2	1	1	2	1	1	2	4	1	2	0
554	2	1	2	1	2	1	4	2			3	4	2	2	2	2	1	1	4	1	1	1	2	2	4	0
555	2	2	2	2	1	2	3	2			1	3	1	2	2	2	2	2	3	2	2	2	4	2	4	0
556	1	2	3	2	1	2	2	2			1	2	2	2	2	1	2	2	2	2	2	2	4	1	2	0
557	2	2	2	2	1	1	4	2			1	4	2	2	2	2	2	2	4	2	2	2	4	2	4	0
558	5	2	2	2	2	1	4	2			2	4	2	2	2	2	2	2	4	2	2	2	4	2	4	0
559	2	2	2	2	1	1	1	2			2	1	2	2	2	2	2	2	1	2	2	2	4	2	4	0
560	3	2	2	2	1	1	3	2			2	3	2	2	2	2	2	2	3	2	2	2	4	2	4	0
561	2	1	1	1	2	2	4	2			6	4	2	2	2	2	1	1	4	1	1	2	4	2	4	0
562	4	1	2	1	1	1	5	1	2	2	1	5	2	2	2	2	1	1	2	1	1	2	4	1	3	1
563	2	2	3	2	1	2	3	2			1	3	2	2	2	2	2	2	3	2	2	2	4	2	4	0
564	4	2	2	2	2	1	3	2			2	3	2	2	2	2	2	2	3	2	2	2	4	2	4	0
565	1	1	3	1	2	2	2	2			3	2	2	2	2	1	1	1	2	1	1	2	4	2	4	0
566	4	1	1	1	1	2	5	2			3	5	2	2	1	2	1	1	3	1	1	2	4	2	4	0
567	2	2	2	2	2	1	2	2			1	2	2	2	2	1	2	2	2	2	2	2	4	2	4	0
568	3	1	1	1	1	1	5	2			2	5	2	2	1	2	1	1	3	1	1	2	4	2	4	0
569	3	1	2	1	2	1	4	2			2	4	2	2	2	2	1	1	4	1	1	2	4	2	4	0
570	1	2	3	2	2	2	2	2			2	2	2	2	2	1	2	2	2	2	2	2	4	2	4	0
571	4	1	2	1	2	1	3	2			1	3	2	2	2	2	1	1	3	1	1	1	3	1	2	0
572	1	2	3	2	1	2	2	2			3	2	2	2	2	1	2	2	2	2	2	2	4	2	4	0
573	2	1	1	1	1	2	5	2			1	5	2	2	1	2	1	1	3	1	1	1	2	2	4	0
574	2	1	1	1	2	1	5	1	2	2	3	5	2	2	2	2	1	1	3	1	1	2	4	2	4	1
575	2	2	2	2	1	1	3	2			3	3	2	2	2	2	2	2	3	2	2	2	4	2	4	0
576	2	2	2	2	1	1	5	2			1	5	2	2	1	2	2	2	2	2	2	2	4	2	4	0
577	2	1	2	1	2	1	3	2			6	3	2	2	2	2	1	1	3	1	1	2	4	2	4	0
578	3	1	1	1	1	2	5	2			2	5	2	2	1	2	1	1	2	1	1	1	2	1	3	0
579	3	2	2	2	2	2	1	2			1	1	2	2	2	2	2	2	1	2	2	2	4	2	4	0
580	1	2	2	2	2	2	2	2			1	2	2	2	2	1	2	2	2	2	2	2	4	2	4	0
581	4	2	2	2	1	1	1	2			1	1	2	2	2	2	2	2	1	2	2	2	4	2	4	0
582	2	2	2	2	1	2	2	2			2	2	2	2	2	1	2	2	2	2	2	2	4	2	4	0
583	2	1	1	1	2	2	5	2			2	5	2	2	1	2	1	1	4	1	1	2	4	2	4	0
584	3	2	2	2	2	1	3	2			4	3	2	2	2	2	2	2	3	2	2	2	4	2	4	0
585	1	2	2	2	2	2	3	2			1	3	2	2	2	2	2	2	3	2	2	2	4	2	4	0
586	1	2	3	2	2	2	3	2			1	3	2	2	2	2	2	2	3	2	2	2	4	2	4	0
587	3	1	1	1	1	1	5	2			2	5	2	2	1	2	1	1	3	1	1	2	4	2	4	0
588	5	1	2	1	2	1	4	2			3	4	2	2	2	2	1	1	4	1	1	2	4	2	4	0
589	4	2	2	2	2	2	1	2			1	1	2	2	2	2	2	2	1	2	2	2	4	2	4	0
590	4	1	2	1	2	1	3	2			1	3	2	2	1	2	1	1	3	1	1	2	4	2	4	0
591	3	1	2	1	1	2	4	2			1	4	2	2	2	2	1	1	4	1	1	2	4	2	4	0
592	2	2	2	2	1	2	3	2			1	3	2	2	2	2	2	2	3	2	2	2	4	2	4	0
593	2	2	2	2	2	2	3	2			3	3	1	2	2	2	2	2	3	2	2	2	4	2	4	0
594	2	1	1	1	2	2	5	2			3	5	2	2	1	2	1	1	3	1	1	2	4	2	4	0
595	2	2	2	2	2	2	1	2			2	1	2	1	2	2	2	2	1	2	2	2	4	2	4	0
596	5	2	2	2	2	2	1	2			1	1	1	2	2	2	2	2	1	2	2	2	4	2	4	0
597	4	1	2	1	2	2	4	2			4	4	2	2	2	2	1	1	4	1	1	1	2	2	4	0
598	1	1	3	1	2	2	2	2			6	2	2	2	2	1	1	1	2	1	1	2	4	2	4	0
599	1	2	3	2	1	2	2	2			2	2	2	2	2	1	2	2	2	2	2	2	4	2	4	0
600	2	2	2	2	2	1	1	1	2	2	2	1	2	2	2	1	2	2	1	2	2	1	2	1	2	1
601	4	2	2	2	1	1	1	2			2	1	2	2	2	2	2	2	1	2	2	2	4	2	4	0
602	2	2	3	2	1	1	4	2			1	4	2	2	2	2	2	2	4	2	2	2	4	2	4	0
603	1	1	3	1	1	2	2	2			1	2	2	2	2	1	1	1	2	1	1	2	4	2	4	0
604	5	2	2	2	2	2	1	2			1	1	2	2	2	2	2	2	1	2	2	2	4	2	4	0
605	3	2	2	2	2	1	1	2			2	1	2	2	2	2	2	2	1	2	2	2	4	2	4	0
606	3	2	2	2	2	2	1	2			1	1	2	2	2	2	2	2	1	2	2	2	4	2	4	0
607	2	2	2	2	2	1	3	2			1	3	2	2	2	2	2	2	3	2	2	2	4	2	4	0
608	2	1	1	1	1	1	5	2			2	5	2	2	1	2	1	1	2	1	1	2	4	2	4	0
609	2	1	1	1	1	2	5	2			1	5	2	2	1	2	1	1	3	1	1	2	4	2	4	0
610	2	1	2	1	1	1	3	2			5	3	2	2	2	2	1	1	3	1	1	2	4	2	4	0
611	4	2	2	2	2	2	2	2			2	2	2	2	2	1	2	2	2	2	2	2	4	2	4	0
612	3	2	2	2	2	2	1	2			2	1	1	2	2	2	2	2	1	2	2	2	4	2	4	0
613	5	2	2	2	2	1	1	2			3	1	2	2	2	2	2	2	1	2	2	2	4	2	4	0
614	2	1	1	1	1	2	5	2			1	5	2	2	1	2	1	1	4	1	1	2	4	2	4	0
615	4	2	2	2	2	1	1	2			3	1	2	2	2	2	2	2	1	2	2	2	4	2	4	0
616	5	2	2	2	2	1	1	2			3	1	2	2	2	2	2	2	1	2	2	2	4	2	4	0
617	2	1	1	1	2	1	5	2			2	5	2	2	1	2	1	1	3	1	1	2	4	2	4	0
618	1	2	2	2	1	2	2	1	2	2	2	2	1	2	2	2	2	2	2	2	2	2	4	2	4	1
619	3	1	1	1	2	1	5	2			1	5	2	2	1	2	1	1	2	1	1	2	4	2	4	0
620	1	1	3	1	2	2	2	2			1	2	2	2	2	1	1	1	2	1	1	2	4	2	4	0
621	1	2	3	2	1	2	2	2			2	2	2	2	2	1	2	2	2	2	2	2	4	2	4	0
622	1	2	3	2	1	2	2	2			2	2	2	2	2	1	2	2	2	2	2	2	4	2	4	0
623	3	2	2	2	2	1	1	2			1	1	2	2	2	2	2	2	1	2	2	2	4	2	4	0
624	5	2	2	2	2	2	1	2			1	1	2	2	2	2	2	2	1	2	2	2	4	2	4	0
625	2	1	2	1	2	1	5	2			1	5	2	2	1	2	1	1	3	1	1	1	2	2	4	0
626	4	1	2	1	1	1	5	2			3	5	2	2	1	2	1	1	4	1	1	2	4	2	4	0
627	3	2	2	2	1	2	4	2			2	4	2	2	2	2	2	2	4	2	2	2	4	2	4	0
628	2	1	3	1	2	1	4	2			2	4	2	2	2	2	1	1	4	1	1	2	4	2	4	0
629	4	1	1	1	1	1	5	2			3	5	2	2	1	2	1	1	3	1	1	2	4	2	4	0
630	1	2	3	2	2	2	2	2			2	2	2	2	2	1	2	2	2	2	2	2	4	2	4	0
631	2	2	2	2	2	2	4	2			1	4	1	2	2	2	2	2	4	2	2	2	4	2	4	0
632	2	1	1	1	2	2	4	2			4	4	2	2	2	2	1	1	4	1	1	2	4	2	4	0
633	3	2	2	2	1	1	4	1	2	2	2	4	2	2	2	2	2	2	4	2	2	2	4	1	2	1
634	4	2	2	2	2	2	3	2			4	3	2	2	2	2	2	2	3	2	2	2	4	2	4	0
635	4	1	1	1	1	2	5	2			2	5	2	2	1	2	1	1	3	1	1	2	4	2	4	0
636	2	2	2	2	1	1	4	2			3	4	2	2	2	2	2	2	4	2	2	2	4	2	4	0
637	3	2	2	2	2	1	5	2			1	5	2	2	1	2	2	2	3	2	2	2	4	2	4	0
638	2	2	2	2	2	1	4	2			2	4	2	2	2	2	2	2	4	2	2	2	4	2	4	0
639	1	1	3	1	2	2	3	2			1	3	2	2	2	2	1	1	3	1	1	2	4	2	4	0
640	5	2	2	2	1	2	4	2			3	4	2	2	2	2	2	2	4	2	2	2	4	1	2	0
641	3	1	1	1	1	1	5	2			2	5	2	2	1	2	1	1	3	1	1	1	2	2	4	0
642	5	2	2	2	1	3	1	2			2	1	2	2	2	2	2	2	1	2	2	2	4	2	4	0
643	1	2	3	2	2	2	2	2			2	2	2	2	2	1	2	2	2	2	2	2	4	2	4	0
644	3	1	1	1	2	1	5	2			2	5	2	2	1	2	1	1	2	1	1	1	2	2	4	0
645	2	2	2	2	1	2	5	1	2	2	1	5	2	2	1	2	2	2	3	2	2	2	4	1	3	1
646	3	2	2	2	2	1	5	2			3	5	2	2	1	2	2	2	3	2	2	2	4	2	4	0
647	2	2	2	2	1	1	4	2			1	4	2	2	2	2	2	2	4	2	2	2	4	2	4	0
648	2	1	1	1	1	1	5	2			2	5	2	2	1	2	1	1	3	1	1	1	2	1	3	0
649	2	1	2	1	1	2	4	2			1	4	2	2	2	2	1	1	4	1	1	2	4	2	4	0
650	2	1	2	1	2	1	3	2			3	3	1	2	2	2	1	1	3	1	1	2	4	2	4	0
651	4	1	2	1	2	2	3	2			4	3	2	2	2	2	1	1	3	1	1	2	4	2	4	0
652	3	2	2	2	1	2	1	2			1	1	2	2	2	2	2	2	1	2	2	2	4	2	4	0
653	1	1	3	1	1	2	2	2			1	2	2	2	2	1	1	1	2	1	1	2	4	2	4	0
654	4	1	1	1	2	1	5	2			2	5	2	2	1	2	1	1	3	1	1	1	2	1	3	0
655	5	1	2	1	2	1	3	2			1	3	2	2	2	2	1	1	3	1	1	2	4	2	4	0
656	2	2	3	2	2	1	5	2			1	5	2	2	1	2	2	2	2	2	2	2	4	2	4	0
657	4	1	1	1	1	2	5	2			3	5	2	2	1	2	1	1	2	1	1	2	4	2	4	0
658	2	1	2	1	2	2	4	2			4	4	2	2	2	2	1	1	4	1	1	2	4	2	4	0
659	5	1	2	1	2	2	3	2			2	3	2	1	2	2	1	1	3	1	1	2	4	2	4	0
660	5	1	1	1	1	1	5	2			3	5	2	2	1	2	1	1	2	1	1	2	4	2	4	0
661	3	2	2	2	2	2	1	2			6	1	2	2	2	2	2	2	1	2	2	2	4	2	4	0
662	5	2	2	2	2	2	1	2			5	1	2	2	2	2	2	2	1	2	2	2	4	2	4	0
663	4	2	2	2	2	1	1	2			1	1	2	2	2	2	2	2	1	2	2	2	4	2	4	0
664	4	1	2	1	2	2	3	2			1	3	2	2	1	2	1	1	3	1	1	2	4	2	4	0
665	2	2	2	2	2	1	1	2			1	1	2	2	2	2	2	2	1	2	2	2	4	2	4	0
666	2	2	2	2	1	1	2	2			2	2	2	2	2	1	2	2	2	2	2	2	4	2	4	0
667	5	2	2	2	1	1	2	2			3	2	2	2	2	1	2	2	2	2	2	2	4	2	4	0
668	3	2	2	2	2	2	1	2			2	1	2	2	2	2	2	2	4	2	2	2	4	2	4	0
669	4	2	2	2	2	1	1	2			1	1	2	2	2	2	2	2	3	2	2	2	4	2	4	0
670	1	1	3	1	2	2	2	2			1	2	2	2	2	1	1	1	2	1	1	2	4	2	4	0
671	4	1	1	1	2	2	5	2			2	5	2	2	1	2	1	1	2	1	1	2	4	2	4	0
672	2	2	2	2	1	2	1	2			1	1	2	2	2	2	2	2	3	2	2	2	4	2	4	0
673	4	1	3	1	1	1	5	1	2	2	2	5	2	2	2	2	1	1	3	1	1	2	4	2	4	1
674	2	1	2	1	1	2	4	2			1	4	2	2	2	2	1	1	4	1	1	2	4	2	4	0
675	4	2	2	2	1	1	1	2			3	1	1	2	2	2	2	2	1	2	2	2	4	2	4	0
676	3	2	2	2	2	2	1	2			1	1	2	2	2	2	2	2	4	2	2	2	4	2	4	0
677	2	2	2	2	2	2	1	2			1	1	2	2	2	2	2	2	1	2	2	2	4	2	4	0
678	4	2	3	2	2	1	2	2			1	2	2	2	2	1	2	2	2	2	2	2	4	2	4	0
679	3	1	1	1	2	1	5	2			1	5	2	2	1	2	1	1	2	1	1	1	2	2	4	0
680	1	1	3	1	2	2	2	2			2	2	2	2	2	1	1	1	2	1	1	2	4	2	4	0
681	4	2	2	2	2	1	1	2			1	1	2	2	2	2	2	2	3	2	2	2	4	2	4	0
682	2	2	3	2	2	2	3	2			1	3	1	2	2	2	2	2	3	2	2	2	4	2	4	0
683	2	2	3	2	2	2	3	2			2	3	2	2	2	2	2	2	3	2	2	2	4	2	4	0
684	4	2	3	2	2	1	4	2			2	4	2	2	2	2	2	2	4	2	2	2	4	2	4	0
685	2	1	1	1	2	2	5	2			2	5	2	2	1	2	1	1	2	1	1	2	4	2	4	0
686	1	2	3	2	1	2	3	2			2	3	1	2	2	2	2	2	3	2	2	2	4	2	4	0
687	4	2	2	2	1	1	1	2			6	1	2	1	2	2	2	2	1	2	2	2	4	2	4	0
688	3	2	2	2	1	2	1	2			3	1	1	2	2	2	2	2	1	2	2	2	4	2	4	0
689	4	1	1	1	1	1	5	2			1	5	2	2	1	2	1	1	3	1	1	2	4	2	4	0
690	4	1	1	1	2	2	5	2			1	5	2	2	1	2	1	1	3	1	1	2	4	1	2	0
691	4	2	2	2	2	2	1	2			1	1	2	2	2	2	2	2	1	2	2	2	4	2	4	0
692	1	2	2	2	2	2	1	2			2	1	1	2	2	2	2	2	1	2	2	2	4	2	4	0
693	2	1	2	1	2	2	3	2			2	3	2	2	2	2	1	1	3	1	1	2	4	1	2	0
694	2	2	2	2	2	1	1	2			2	1	2	2	2	2	2	2	2	2	2	2	4	2	4	0
695	1	2	2	2	2	2	1	1	2	2	6	1	1	2	2	2	2	2	2	2	2	2	4	2	4	1
696	4	2	2	2	2	1	1	2			1	1	2	1	2	2	2	2	1	2	2	2	4	2	4	0
697	1	1	3	1	2	2	2	2			1	2	2	2	2	1	1	1	2	1	1	2	4	2	4	0
698	4	2	2	2	2	1	4	2			2	4	2	2	2	2	2	2	4	2	2	2	4	2	4	0
699	2	1	1	1	2	2	5	2			3	5	2	2	1	2	1	1	3	1	1	2	4	1	3	0
700	4	1	2	1	1	3	3	2			3	3	2	1	2	2	1	1	3	1	1	2	4	2	4	0
701	2	1	2	1	1	2	4	2			1	4	2	2	2	2	1	1	4	1	1	1	2	2	4	0
702	4	1	1	1	1	1	5	2			2	5	2	2	2	1	1	1	4	1	1	2	4	2	4	0
703	3	2	2	2	1	1	3	2			2	3	2	2	2	1	2	2	3	2	2	2	4	2	4	0
704	2	2	2	2	2	1	1	1	2	2	2	1	2	2	1	2	2	2	1	2	2	2	4	2	4	1
705	2	2	2	2	2	1	1	2			1	1	2	2	2	2	2	2	1	2	2	2	4	2	4	0
706	2	1	3	1	2	2	3	2			3	3	2	2	2	1	1	1	3	1	1	2	4	2	4	0
707	5	1	2	1	2	1	2	2			1	2	2	2	2	2	1	1	2	1	1	1	2	2	4	0
708	1	1	3	1	2	2	2	2			3	2	1	2	2	2	1	1	2	1	1	2	4	2	4	0
709	2	2	2	2	2	2	2	2			3	2	2	2	2	1	2	2	2	2	2	2	4	2	4	0
710	2	2	2	2	2	2	3	2			1	3	2	2	2	1	2	2	3	2	2	2	4	2	4	0
711	2	2	2	2	2	2	4	2			6	4	1	2	2	2	2	2	4	2	2	2	4	2	4	0
712	3	1	1	1	2	1	5	2			2	5	2	2	2	2	1	1	3	1	1	2	4	1	2	0
713	1	2	3	2	2	2	2	2			1	2	2	2	2	2	2	2	2	2	2	2	4	2	4	0
714	5	1	3	1	1	2	5	2			1	5	2	2	2	1	1	1	4	1	1	2	4	2	4	0
715	1	2	3	2	1	2	2	2			1	2	2	2	2	1	2	2	2	2	2	2	4	2	4	0
716	2	1	2	1	1	1	3	2			2	3	2	2	2	2	1	1	3	1	1	2	4	2	4	0
717	2	2	2	2	1	1	1	2			2	1	2	2	2	2	2	2	1	2	2	2	4	2	4	0
718	2	2	2	2	2	1	1	1	2	2	4	1	2	2	2	2	2	2	1	2	2	2	4	1	2	1
719	2	1	2	1	2	2	4	2			1	4	2	2	2	2	1	1	4	1	1	2	4	2	4	0
720	2	1	1	1	2	1	5	2			1	5	2	2	2	1	1	1	3	1	1	1	2	2	4	0
721	2	2	2	2	2	2	1	2			2	1	2	2	2	1	2	2	2	2	2	2	4	2	4	0
722	3	2	2	2	2	1	1	2			3	1	2	2	1	2	2	2	3	2	2	2	4	2	4	0
723	2	2	3	2	2	1	4	2			1	4	2	2	2	2	2	2	4	2	2	2	4	2	4	0
724	2	1	1	1	2	2	5	2			1	5	2	2	2	2	1	1	4	1	1	2	4	2	4	0
725	2	1	2	1	2	1	4	2			1	4	2	1	2	2	1	1	4	1	1	2	4	2	4	0
726	3	2	2	2	2	1	1	2			1	1	2	2	2	2	2	2	1	2	2	2	4	2	4	0
727	2	2	2	2	2	1	1	2			3	1	2	2	2	1	2	2	2	2	2	2	4	2	4	0
728	2	2	2	2	1	2	1	2			3	1	2	2	1	2	2	2	3	2	2	2	4	2	4	0
729	1	2	3	2	1	2	2	2			2	2	2	2	2	1	2	2	2	2	2	2	4	2	4	0
730	3	2	2	2	1	2	1	2			1	1	1	2	2	2	2	2	1	2	2	2	4	2	4	0
731	1	1	3	1	1	2	2	2			4	2	2	2	2	2	1	1	2	1	1	2	4	2	4	0
732	2	2	2	2	2	1	1	2			6	1	2	2	2	2	2	2	3	2	2	2	4	2	4	0
733	3	1	1	1	2	1	5	2			2	5	2	2	2	1	1	1	4	1	1	2	4	2	4	0
734	4	2	2	2	2	1	1	2			2	1	2	2	2	2	2	2	3	2	2	2	4	2	4	0
735	2	1	1	1	2	1	1	2			2	1	2	2	2	1	1	1	3	1	1	2	4	2	4	0
736	5	1	3	1	2	3	5	2			1	5	2	2	2	1	1	1	3	1	1	2	4	2	4	0
737	4	2	2	2	2	1	1	2			1	1	2	2	2	1	2	2	1	2	2	2	4	2	4	0
738	1	1	3	1	2	2	2	2			1	2	2	2	2	2	1	1	2	1	1	1	2	2	4	0
739	2	1	2	1	2	1	4	2			2	4	2	2	2	2	1	1	4	1	1	2	4	2	4	0
740	3	1	2	1	2	2	4	2			1	4	2	2	2	2	1	1	4	1	1	2	4	2	4	0
741	2	1	2	1	2	2	3	1	2	2	1	3	2	2	1	2	1	1	3	1	1	2	4	1	3	1
742	2	2	2	2	1	1	1	2			2	1	2	2	2	2	2	2	1	2	2	2	4	2	4	0
743	4	1	1	1	1	2	5	2			1	5	2	2	2	2	1	1	3	1	1	2	4	2	4	0
744	2	2	2	2	1	1	4	2			5	4	2	2	2	2	2	2	4	2	2	2	4	2	4	0
745	2	1	1	1	1	1	5	2			2	5	2	2	2	2	1	1	3	1	1	2	4	1	2	0
746	3	1	2	1	2	1	3	2			2	3	2	2	2	1	1	1	3	1	1	2	4	2	4	0
747	2	1	2	1	2	2	1	2			3	1	2	2	2	2	1	1	2	1	1	2	4	2	4	0
748	2	2	2	2	2	1	1	2			1	1	2	2	2	2	2	2	2	2	2	2	4	2	4	0
749	4	2	2	2	2	2	1	2			3	1	2	2	2	2	2	2	3	2	2	2	4	2	4	0
750	3	1	2	1	2	2	2	2			3	2	2	2	2	2	1	1	2	1	1	2	4	2	4	0
751	2	1	2	1	2	2	3	2			2	3	2	2	1	2	1	1	3	1	1	2	4	2	4	0
752	2	1	1	1	1	2	5	2			2	5	2	2	2	1	1	1	4	1	1	2	4	2	4	0
753	3	1	1	1	1	2	5	2			1	5	2	2	2	2	1	1	3	1	1	2	4	2	4	0
754	5	2	2	2	2	3	1	1	2	2	1	1	2	2	2	2	2	2	2	2	2	1	2	2	4	1
755	5	2	2	2	2	1	1	2			2	1	2	2	2	1	2	2	2	2	2	2	4	2	4	0
756	1	2	3	2	1	2	2	2			2	2	2	2	1	2	2	2	2	2	2	2	4	2	4	0
757	1	1	3	1	1	1	3	2			1	3	2	2	1	2	1	1	3	1	1	2	4	2	4	0
758	1	1	3	1	2	2	3	2			1	3	2	2	2	2	1	1	3	1	1	2	4	2	4	0
759	2	2	2	2	2	1	1	2			1	1	2	2	2	1	2	2	3	2	2	2	4	2	4	0
760	2	2	3	2	1	1	4	2			3	4	2	2	2	1	2	2	4	2	2	2	4	2	4	0
761	3	2	2	2	1	2	1	2			2	1	2	2	1	2	2	2	2	2	2	2	4	2	4	0
762	4	2	2	2	1	2	1	2			2	1	2	2	1	2	2	2	2	2	2	2	4	2	4	0
763	3	2	2	2	1	1	1	2			3	1	2	2	2	2	2	2	2	2	2	2	4	2	4	0
764	5	1	2	1	2	2	3	2			2	3	2	2	2	2	1	1	3	1	1	2	4	2	4	0
765	2	1	2	1	2	1	4	2			1	4	2	2	2	2	1	1	4	1	1	2	4	2	4	0
766	2	1	2	1	1	1	4	2			4	4	2	2	2	1	1	1	4	1	1	1	2	2	4	0
767	4	1	2	1	1	2	3	2			2	3	2	2	2	2	1	1	3	1	1	2	4	1	2	0
768	3	1	2	1	2	1	3	1	2	2	4	3	2	2	1	2	1	1	3	1	1	1	4	1	4	1
769	4	1	1	1	1	2	5	2			2	5	2	2	2	2	1	1	3	1	1	2	4	2	4	0
770	5	1	2	1	1	2	2	2			3	2	2	1	2	2	1	1	2	1	1	2	4	2	4	0
771	2	2	2	2	2	1	1	2			1	1	2	2	2	2	2	2	3	2	2	2	4	2	4	0
772	4	2	2	2	1	1	1	2			2	1	2	2	1	2	2	2	2	2	2	2	4	2	4	0
773	4	2	2	2	2	1	1	2			1	1	2	2	2	2	2	2	2	2	2	2	4	2	4	0
774	1	2	3	2	1	2	2	2			3	2	2	2	2	1	2	2	2	2	2	2	4	2	4	0
775	5	1	2	1	1	1	3	1	2	2	2	3	2	2	2	2	1	1	3	1	1	2	4	2	4	1
776	2	1	3	1	2	1	4	2			2	4	2	2	1	2	1	1	4	1	1	2	4	2	4	0
777	5	2	2	2	2	1	1	2			2	1	2	2	2	2	2	2	3	2	2	2	4	2	4	0
778	2	2	2	2	2	2	1	2			2	1	2	2	1	2	2	2	3	2	2	2	4	2	4	0
779	1	2	3	2	2	2	2	2			4	2	2	2	2	2	2	2	2	2	2	2	4	2	4	0
780	1	2	3	2	2	2	3	2			3	3	2	2	2	2	2	2	3	2	2	2	4	2	4	0
781	4	2	2	2	1	1	1	2			1	1	2	2	2	2	2	2	1	2	2	2	4	2	4	0
782	1	2	2	2	1	2	1	2			2	1	2	2	1	2	2	2	3	2	2	2	4	2	4	0
783	2	2	2	2	1	1	1	2			1	1	2	2	2	2	2	2	1	2	2	2	4	2	4	0
784	2	2	2	2	1	1	1	2			3	1	2	2	2	2	2	2	1	2	2	2	4	2	4	0
785	2	2	2	2	2	1	3	2			4	3	2	2	2	1	2	2	3	2	2	2	4	2	4	0
786	2	2	2	2	2	1	3	2			1	3	2	2	2	2	2	2	3	2	2	2	4	2	4	0
787	5	2	2	2	2	1	2	2			1	2	2	2	1	2	2	2	2	2	2	2	4	2	4	0
788	4	2	2	2	2	3	1	2			2	1	2	2	2	1	2	2	3	2	2	2	4	2	4	0
789	2	1	1	1	2	2	5	2			1	5	2	2	2	2	1	1	2	1	1	2	4	2	4	0
790	4	1	1	1	2	2	5	2			1	5	2	2	2	2	1	1	3	1	1	2	4	2	4	0
791	3	1	2	1	1	1	4	1	1	1	3	4	2	2	1	2	1	1	4	1	1	1	2	1	2	1
792	5	2	2	2	1	2	1	2			4	1	2	2	2	2	2	2	4	2	2	2	4	2	4	0
793	4	2	2	2	1	2	1	2			2	1	2	2	2	2	2	2	3	2	2	2	4	2	4	0
794	2	2	2	2	2	1	1	2			3	1	2	2	2	1	2	2	2	2	2	2	4	2	4	0
795	2	2	2	2	1	1	1	2			6	1	2	2	2	1	2	2	4	2	2	2	4	2	4	0
796	4	2	2	2	2	1	1	2			5	1	2	2	2	2	2	2	4	2	2	2	4	2	4	0
797	1	1	3	1	2	2	2	2			1	2	2	2	2	1	1	1	2	1	1	2	4	2	4	0
798	4	2	2	2	2	2	1	2			1	1	2	2	2	2	2	2	3	2	2	2	4	2	4	0
799	2	2	2	2	1	1	1	2			1	1	2	2	2	2	2	2	2	2	2	2	4	2	4	0
800	1	2	3	2	2	2	2	2			2	2	2	2	1	2	2	2	2	2	2	2	4	2	4	0
801	2	2	2	2	2	1	1	2			3	1	2	2	2	2	2	2	1	2	2	2	4	2	4	0
802	4	1	1	1	2	1	5	2			2	5	2	2	1	2	1	1	2	1	1	2	4	2	4	0
803	5	1	3	1	2	3	4	1	2	2	1	4	2	2	1	2	1	1	4	1	1	2	4	1	3	1
804	4	1	2	1	1	1	3	2			1	3	2	2	2	2	1	1	3	1	1	2	4	2	4	0
805	5	1	2	1	2	1	3	2			2	3	2	1	2	2	1	1	3	1	1	1	2	2	4	0
806	2	2	2	2	2	1	1	2			1	1	2	2	2	2	2	2	1	2	2	2	4	2	4	0
807	2	1	1	1	1	2	5	2			2	5	2	2	1	2	1	1	2	1	1	2	4	2	4	0
808	5	1	2	1	2	1	4	2			1	4	2	2	1	2	1	1	4	1	1	2	4	1	3	0
809	4	1	1	1	1	2	5	2			3	5	1	2	2	2	1	1	2	1	1	2	4	2	4	0
810	4	2	2	2	1	2	2	2			1	2	2	2	2	1	2	2	2	2	2	2	4	2	4	0
811	2	2	2	2	1	1	1	2			1	1	2	2	2	1	2	2	3	2	2	2	4	2	4	0
812	2	2	2	2	2	1	1	2			1	1	2	2	1	2	2	2	1	2	2	2	4	2	4	0
813	4	1	2	1	2	1	3	2			1	3	2	2	2	2	1	1	3	1	1	2	4	2	4	0
814	1	2	3	2	2	1	3	2			2	3	2	2	1	2	2	2	3	2	2	2	4	2	4	0
815	5	2	2	2	1	2	1	2			1	1	2	2	2	1	2	2	1	2	2	2	4	2	4	0
816	5	2	2	2	2	2	1	2			1	1	2	1	2	2	2	2	3	2	2	2	4	2	4	0
817	2	2	2	2	2	2	1	2			2	1	2	2	2	2	2	2	2	2	2	2	4	2	4	0
818	4	1	1	1	1	1	5	2			2	5	2	2	2	1	1	1	3	1	1	1	2	2	4	0
819	5	1	2	1	2	2	4	2			2	4	2	2	2	1	1	1	4	1	1	2	4	2	4	0
820	2	1	2	1	1	2	4	2			2	4	2	2	2	2	1	1	4	1	1	2	4	1	3	0
821	4	2	2	2	1	1	1	2			6	1	2	2	1	2	2	2	1	2	2	2	4	2	4	0
822	1	2	2	2	2	2	1	2			3	1	2	2	2	2	2	2	1	2	2	2	4	2	4	0
823	5	2	2	2	2	1	1	2			1	1	2	2	2	2	2	2	1	2	2	2	4	2	4	0
824	4	1	1	1	2	1	5	2			1	5	2	2	2	1	1	1	3	1	1	2	4	2	4	0
825	4	1	2	1	2	1	3	1	3	2	1	3	2	2	2	2	1	1	3	1	1	2	4	2	4	1
826	2	1	2	1	1	2	4	2			2	4	2	2	2	1	1	1	4	1	1	2	4	2	4	0
827	5	2	2	2	1	1	2	2			2	2	2	2	2	2	2	2	2	2	2	2	4	2	4	0
828	1	2	3	2	2	2	3	2			2	3	1	2	2	2	2	2	3	2	2	2	4	2	4	0
829	4	2	2	2	1	2	1	2			6	1	2	2	1	2	2	2	1	2	2	2	4	2	4	0
830	1	1	3	1	2	2	2	2			1	2	2	2	2	2	1	1	2	1	1	2	4	2	4	0
831	5	2	2	2	2	3	1	2			1	1	2	2	2	1	2	2	2	2	2	2	4	2	4	0
832	2	1	2	1	2	2	3	2			2	3	2	1	2	2	1	1	3	1	1	1	2	1	3	0
833	3	2	2	2	1	2	1	2			3	1	2	2	1	2	2	2	2	2	2	2	4	2	4	0
834	5	1	2	1	2	2	1	2			3	1	2	2	2	2	1	1	3	1	1	2	4	2	4	0
835	5	2	2	2	2	2	1	2			1	1	2	2	2	1	2	2	2	2	2	2	4	2	4	0
836	4	2	2	2	1	1	1	2			2	1	2	2	1	2	2	2	2	2	2	2	4	2	4	0
837	3	1	2	1	2	1	4	2			2	4	1	2	2	2	1	1	4	1	1	2	4	2	4	0
838	2	1	2	1	2	1	3	2			2	3	2	2	1	2	1	1	3	1	1	2	4	2	4	0
839	5	2	2	2	2	1	1	2			1	1	2	2	1	2	2	2	1	2	2	2	4	2	4	0
840	1	2	3	2	2	2	2	2			3	2	2	2	2	2	2	2	2	2	2	2	4	2	4	0
841	2	2	2	2	2	2	1	2			1	1	2	2	2	2	2	2	1	2	2	2	4	2	4	0
842	4	1	2	1	1	1	3	2			3	3	2	2	1	2	1	1	3	1	1	2	4	2	4	0
843	2	1	1	1	2	2	4	2			3	4	2	1	2	2	1	1	4	1	1	2	4	2	4	0
844	4	2	2	2	2	1	1	2			1	1	2	2	2	2	2	2	3	2	2	2	4	2	4	0
845	4	2	2	2	1	1	1	2			6	1	2	2	2	1	2	2	1	2	2	2	4	2	4	0
846	4	2	2	2	2	3	1	1	2	2	2	1	2	2	2	2	2	2	2	2	2	2	4	2	4	1
847	2	2	2	2	2	1	1	2			1	1	2	2	2	2	2	2	1	2	2	2	4	2	4	0
848	2	2	2	2	2	2	1	2			1	1	2	2	2	1	2	2	1	2	2	2	4	2	4	0
849	3	1	1	1	1	2	5	2			1	5	2	2	1	2	1	1	3	1	1	2	4	2	4	0
850	5	2	2	2	1	1	3	2			2	3	2	2	2	2	2	2	3	2	2	2	4	2	4	0
851	2	1	2	1	1	2	3	2			2	3	2	2	2	2	1	1	3	1	1	2	4	2	4	0
852	3	2	2	2	1	1	3	2			4	3	2	2	1	2	2	2	3	2	2	2	4	2	4	0
853	4	1	2	1	2	1	4	2			1	4	2	2	2	2	1	1	4	1	1	2	4	2	4	0
854	3	1	2	1	1	1	4	2			1	4	2	2	2	1	1	1	4	1	1	1	2	1	3	0
855	4	2	2	2	2	1	1	2			2	1	2	2	2	1	2	2	1	2	2	2	4	2	4	0
856	2	1	2	1	2	1	3	2			3	3	2	2	2	2	1	1	3	1	1	2	4	2	4	0
857	2	1	2	1	2	2	3	2			1	3	2	2	1	2	1	1	3	1	1	2	4	2	4	0
858	4	1	2	1	2	2	2	2			1	2	2	2	2	2	1	1	2	1	1	2	4	2	4	0
859	5	1	2	1	1	2	3	2			1	3	2	2	2	2	1	1	3	1	1	2	4	2	4	0
860	1	2	2	2	1	2	2	2			1	2	2	2	2	2	2	2	2	2	2	2	4	2	4	0
861	2	1	2	1	1	2	4	2			3	4	2	2	2	1	1	1	4	1	1	2	4	2	4	0
862	2	2	2	2	1	1	3	1	1	1	1	3	2	1	2	2	2	2	3	2	2	2	4	2	4	1
863	4	2	2	2	2	1	1	2			4	2	2	2	2	2	2	2	1	2	2	2	4	2	4	0
864	1	2	3	2	2	2	2	2			1	1	1	2	2	2	2	2	2	2	2	2	4	2	4	0
865	2	2	2	2	2	2	2	2			1	1	2	2	1	2	2	2	2	2	2	2	4	2	4	0
866	2	2	2	2	2	1	5	2			6	1	2	2	2	2	2	2	5	2	2	2	4	2	4	0
867	5	1	2	3	1	2	4	2			4	2	2	2	2	2	1	1	4	1	1	2	4	2	4	0
868	2	2	2	2	2	1	1	2			1	2	2	2	2	1	2	2	1	2	2	2	4	2	4	0
869	2	2	2	2	2	1	1	2			6	2	2	2	1	2	2	2	1	2	2	2	4	2	4	0
870	1	2	2	2	2	2	1	1	2	2	1	2	2	2	2	2	2	2	1	2	1	2	4	2	4	1
871	2	2	2	2	2	2	2	2			2	2	2	2	2	2	2	2	2	2	2	2	4	2	4	0
872	5	2	2	2	2	2	2	2			2	3	2	2	1	2	2	2	2	2	2	2	4	2	4	0
873	4	1	1	3	1	1	5	2			1	2	2	2	1	2	1	1	4	1	1	1	2	1	2	0
874	5	1	1	3	1	2	5	2			1	2	2	2	2	2	1	1	3	1	1	2	4	2	4	0
875	2	2	2	2	2	1	4	2			4	2	2	2	2	2	2	2	4	2	2	2	4	2	4	0
876	2	2	2	2	2	2	3	2			3	2	2	2	2	1	2	2	3	2	2	2	4	2	4	0
877	3	2	2	2	2	1	2	2			1	2	2	2	1	2	2	2	2	2	2	2	4	2	4	0
878	5	1	3	1	1	2	5	2			1	3	2	2	2	1	1	1	3	1	1	2	4	2	4	0
879	1	2	3	2	2	2	3	2			3	2	2	2	2	2	2	2	3	2	2	2	4	2	4	0
880	4	2	2	2	2	1	4	1	3	2	1	2	2	2	2	2	2	2	4	2	1	2	4	2	3	1
881	5	1	2	3	1	2	4	2			1	1	2	2	2	1	1	1	3	1	1	1	2	1	3	0
882	2	2	2	2	2	2	2	2			2	2	2	2	2	2	2	2	2	2	2	2	4	2	4	0
883	3	1	2	1	1	1	2	2			6	2	2	2	2	2	1	1	2	1	1	2	4	2	4	0
884	3	1	1	3	1	1	5	2			1	5	2	2	1	2	1	1	3	1	1	1	3	1	3	0
885	5	2	2	2	2	1	3	2			3	2	2	2	2	1	2	2	3	2	2	2	4	2	4	0
886	4	2	2	2	2	1	1	2			1	1	2	2	2	2	2	2	1	2	2	2	4	2	4	0
887	4	2	2	2	2	3	1	1	2	2	5	1	2	2	2	2	2	2	1	2	1	2	4	2	4	1
888	2	2	3	2	2	2	4	2			1	2	2	2	2	1	2	2	4	2	2	2	4	2	4	0
889	5	2	2	2	2	2	2	2			1	2	2	2	2	2	2	2	2	2	2	2	4	2	4	0
890	3	1	1	3	1	3	5	2			1	2	2	2	1	2	1	1	3	1	1	2	4	2	4	0
891	3	2	2	2	2	2	2	2			2	2	2	1	2	2	2	2	2	2	2	2	4	2	4	0
892	2	1	1	3	1	1	5	2			3	2	1	2	2	2	1	1	3	1	1	1	2	1	3	0
893	4	1	2	1	1	1	4	2			1	4	2	2	2	1	1	1	4	1	1	2	4	2	4	0
894	2	2	2	2	2	2	4	2			4	2	2	2	2	2	2	2	4	2	2	2	4	2	4	0
895	1	2	2	2	2	2	2	1	2	2	1	2	2	2	2	2	2	2	2	2	1	2	4	2	4	1
896	4	2	2	2	2	3	1	2			1	1	2	1	2	2	2	2	3	2	2	2	4	2	4	0
897	2	2	2	2	2	2	2	2			2	2	2	2	2	1	2	2	2	2	2	2	4	2	4	0
898	3	2	2	2	2	1	1	2			1	1	2	2	2	1	2	2	3	2	2	2	4	2	4	0
899	4	1	2	1	1	3	3	2			3	3	1	2	2	2	1	1	3	1	1	2	4	2	4	0
900	3	2	2	2	2	1	4	2			4	4	2	2	2	2	2	2	4	2	2	2	4	2	4	0
901	5	2	2	2	2	2	1	2			1	1	2	2	1	2	2	2	3	2	2	2	4	2	4	0
902	2	2	2	2	2	2	1	2			1	1	2	2	1	2	2	2	4	2	2	2	4	2	4	0
903	3	1	1	3	1	1	5	2			5	1	2	2	2	2	1	1	5	1	1	2	4	2	4	0
904	5	2	2	2	2	3	4	2			4	1	1	2	2	2	2	2	4	2	2	2	4	2	4	0
905	4	1	1	3	2	1	5	1	1	1	5	2	2	2	2	1	1	1	2	1	1	1	2	1	2	1
906	2	1	3	1	1	2	3	2			1	3	2	2	2	2	1	1	3	1	1	2	4	2	4	0
907	2	2	3	2	2	2	4	2			1	4	2	2	2	2	2	2	4	2	2	2	4	2	4	0
908	1	1	3	1	1	2	2	2			1	2	2	2	2	1	1	1	2	1	1	2	4	2	4	0
909	2	2	2	2	2	1	1	2			1	1	2	2	2	1	2	2	3	2	2	2	4	2	4	0
910	2	2	2	2	2	2	2	2			2	2	1	2	2	2	2	2	2	2	2	2	4	2	4	0
911	3	2	2	2	2	1	1	2			1	1	2	2	1	2	2	2	3	2	2	2	4	2	4	0
912	4	1	1	3	2	1	5	1	2	2	1	2	2	2	2	1	1	1	2	1	1	2	4	2	4	1
913	3	1	1	3	1	3	5	2			1	2	2	2	2	2	1	1	2	1	1	2	4	2	4	0
914	2	1	2	3	1	2	4	2			1	2	2	2	1	2	1	1	4	1	2	2	4	2	4	0
915	2	1	2	1	1	2	4	2			1	3	1	2	2	2	1	1	4	1	1	2	4	2	4	0
916	3	2	2	2	2	1	3	2			6	2	1	2	2	2	2	2	1	2	2	2	4	2	4	0
917	4	1	2	1	1	3	2	2			2	2	2	2	1	2	1	1	2	1	1	1	2	1	3	0
918	3	1	1	3	1	1	5	2			1	1	2	2	2	2	1	1	2	1	1	2	4	2	4	0
919	4	1	1	3	1	3	5	2			5	2	1	2	2	2	1	1	3	1	1	2	4	2	4	0
920	5	2	2	2	2	1	1	2			1	1	2	2	2	2	2	2	2	2	2	2	4	2	4	0
921	2	1	2	1	1	1	2	2			3	1	2	2	2	1	1	1	2	1	1	2	4	2	4	0
922	1	1	3	1	1	2	2	2			2	2	2	2	2	2	1	1	2	1	1	2	4	2	4	0
923	5	2	2	2	2	1	3	2			3	3	2	2	2	2	2	2	3	2	2	2	4	2	4	0
924	3	1	1	3	2	1	5	1	2	2	1	2	2	2	1	2	1	1	5	1	1	2	4	2	4	1
925	4	1	2	1	1	3	1	2			1	1	2	2	2	2	1	1	3	1	1	2	4	2	4	0
926	5	2	3	2	2	2	4	2			4	2	2	2	2	1	2	2	4	2	2	2	4	2	4	0
927	4	2	1	2	2	1	3	2			3	1	2	1	2	2	2	2	3	2	2	2	4	2	4	0
928	2	1	2	1	1	1	2	2			2	1	2	2	1	2	1	1	2	1	1	2	4	2	4	0
929	2	2	3	2	2	2	4	2			4	2	2	2	1	2	2	2	1	2	2	2	4	2	4	0
930	1	1	3	1	1	2	3	2			3	1	1	2	2	2	1	1	3	1	1	2	4	2	4	0
931	4	2	2	2	2	3	1	2			1	1	1	2	2	2	2	2	2	2	2	2	4	2	4	0
932	1	2	2	2	2	2	3	2			3	2	2	2	2	2	2	2	3	2	2	2	4	2	4	0
933	2	2	2	2	2	2	1	2			1	1	2	2	2	2	2	2	1	2	2	2	4	2	4	0
934	2	1	2	1	1	1	5	2			1	5	2	2	2	2	1	1	4	1	1	2	4	2	4	0
935	2	1	1	3	1	1	3	2			3	3	2	2	1	2	1	1	3	1	1	1	2	1	2	0
936	3	2	2	2	2	1	3	2			4	3	2	2	2	1	2	2	3	2	2	2	4	2	4	0
937	1	1	3	1	1	2	3	2			3	2	2	2	2	1	1	1	3	1	1	2	4	2	4	0
938	4	1	1	3	2	1	5	1	2	2	1	2	2	1	2	2	1	1	2	1	1	1	2	1	2	1
939	2	2	2	2	2	2	4	2			1	1	1	2	2	2	2	2	2	2	2	2	4	2	4	0
940	4	1	1	3	1	3	5	2			3	5	2	2	2	2	1	1	3	1	1	2	4	2	4	0
941	2	2	2	2	2	1	4	2			4	4	1	2	2	2	2	2	4	2	2	2	4	2	4	0
942	5	2	2	2	2	3	1	2			1	1	2	2	1	2	2	2	1	2	2	2	4	2	4	0
943	4	1	1	3	1	1	4	2			4	2	2	2	2	1	1	1	4	1	1	1	2	1	2	0
944	2	1	1	3	1	1	5	2			1	2	1	2	2	2	1	1	2	1	1	2	4	2	4	0
945	2	2	2	2	2	2	1	2			6	1	2	2	2	1	2	2	1	2	2	2	4	2	4	0
946	4	2	2	2	2	1	1	2			1	1	2	2	1	2	2	2	1	2	2	2	4	2	4	0
947	1	2	3	2	2	2	2	2			2	2	2	2	2	1	2	2	2	2	2	2	4	2	4	0
948	4	2	2	2	2	1	1	2			1	1	2	2	2	1	2	2	1	2	2	2	4	2	4	0
949	2	1	1	3	1	1	5	2			4	5	2	2	2	2	1	1	3	1	1	1	2	1	2	0
950	1	2	3	2	2	2	2	2			2	2	2	2	1	2	2	2	2	2	2	2	4	2	4	0
951	2	2	2	2	2	2	1	2			1	1	2	2	2	2	2	2	1	2	2	2	4	2	4	0
952	4	2	2	2	2	1	1	2			1	1	2	2	1	2	2	2	1	2	2	2	4	2	4	0
953	5	2	1	2	1	3	5	2			3	5	2	2	2	1	2	2	4	2	2	2	4	2	4	0
954	4	1	2	1	1	1	4	2			4	4	2	1	2	2	1	1	4	1	1	2	4	2	4	0
955	2	2	2	2	2	1	1	2			1	1	1	2	2	2	2	2	1	2	2	2	4	2	4	0
956	4	2	2	2	2	1	2	2			2	2	2	2	1	2	2	2	2	2	2	2	4	2	4	0
957	2	2	2	2	2	2	3	2			3	3	2	2	2	2	2	2	3	2	2	2	4	2	4	0
958	2	2	2	2	2	2	3	2			1	3	2	2	1	2	2	2	3	2	2	2	4	2	4	0
959	4	2	2	2	2	3	2	2			6	2	2	2	1	2	2	2	2	2	2	2	4	2	4	0
960	3	2	2	2	2	1	3	2			3	3	2	2	2	2	2	2	3	2	2	2	4	2	4	0
961	2	1	3	1	1	2	4	2			4	4	2	2	2	2	1	1	4	1	1	2	4	2	4	0
962	5	2	1	2	2	2	5	2			1	5	2	2	2	2	2	2	2	2	2	2	4	2	4	0
963	4	1	1	3	1	1	5	1	2	2	1	5	1	2	2	2	1	1	3	1	1	2	4	2	4	1
964	1	1	3	1	1	2	3	2			3	3	2	2	2	1	1	1	3	1	1	2	4	2	4	0
965	5	1	2	3	1	3	3	2			3	3	2	2	2	2	1	1	3	1	1	2	4	2	4	0
966	5	2	2	2	2	1	1	2			1	1	1	2	2	2	2	2	1	2	2	2	4	2	4	0
967	2	2	2	2	2	1	3	2			3	3	2	2	1	2	2	2	3	2	2	2	4	2	4	0
968	4	2	2	2	2	1	1	2			1	1	2	2	2	2	2	2	1	2	2	2	4	2	4	0
969	5	2	2	2	2	3	1	2			1	1	2	2	1	2	2	2	1	2	2	2	4	2	4	0
970	2	1	1	3	1	1	5	2			1	5	2	2	2	2	1	1	2	1	1	2	4	2	4	0
971	4	1	2	3	1	1	3	2			1	3	2	2	2	1	1	1	3	1	1	1	2	1	2	0
972	1	1	3	1	1	2	2	2			6	2	2	2	2	2	1	1	2	1	1	2	4	2	4	0
973	1	2	3	2	2	2	2	2			2	2	2	2	2	2	2	2	2	2	2	2	4	2	4	0
974	5	2	2	2	2	1	3	2			3	3	2	2	1	2	2	2	3	2	2	2	4	2	4	0
975	3	2	2	2	2	1	4	2			4	4	2	2	1	2	2	2	4	2	2	2	4	2	4	0
976	2	1	3	1	1	2	5	2			4	5	2	2	2	1	1	1	2	1	1	2	4	2	4	0
977	1	2	3	2	2	2	2	2			1	2	2	2	2	2	2	2	2	2	2	2	4	2	4	0
978	1	2	3	2	2	2	3	2			3	3	1	2	2	2	2	2	3	2	2	2	4	2	4	0
979	4	2	2	2	2	1	1	2			1	1	1	2	2	2	2	2	1	2	2	2	4	2	4	0
980	1	1	3	1	1	2	2	2			2	2	1	2	2	2	1	1	2	1	1	2	4	2	4	0
981	5	2	2	2	2	1	2	2			2	2	2	2	1	2	2	2	2	2	2	2	4	2	4	0
982	2	2	2	2	2	1	1	2			1	1	2	2	2	1	2	2	1	2	2	2	4	2	4	0
983	3	1	1	3	1	1	5	2			5	2	2	2	2	1	1	1	3	1	1	2	4	2	4	0
984	2	1	3	1	1	2	4	2			4	4	2	2	2	2	1	1	4	1	1	2	4	2	4	0
985	5	2	2	2	2	3	1	2			1	1	2	2	2	2	2	2	1	2	2	2	4	2	4	0
986	4	2	2	2	2	1	2	2			2	2	2	2	2	2	2	2	2	2	2	2	4	2	4	0
987	3	2	2	2	2	1	1	2			1	1	2	2	2	1	2	2	1	2	2	2	4	2	4	0
988	2	1	2	1	1	2	3	2			3	3	2	2	1	2	1	1	3	1	1	2	4	2	4	0
989	3	1	2	1	1	1	3	1	1	1	6	2	2	2	2	2	1	1	3	1	1	2	4	2	4	1
990	1	2	3	2	2	2	3	2			3	3	2	2	2	2	2	2	3	2	2	2	4	2	4	0
991	2	1	1	3	1	2	5	2			4	2	2	2	2	1	1	1	2	1	1	2	4	2	4	0
992	4	2	2	2	2	1	1	2			1	1	2	2	2	2	2	2	1	2	2	2	4	2	4	0
993	2	2	2	2	2	2	2	2			2	2	2	2	2	1	2	2	2	2	2	2	4	2	4	0
994	4	2	2	2	2	1	1	2			1	1	2	2	2	2	2	2	1	2	2	2	4	2	4	0
995	4	1	1	3	1	1	5	2			3	1	2	2	1	2	1	1	3	1	1	2	4	2	4	0
996	4	2	2	2	2	1	3	2			3	3	2	2	2	2	2	2	3	2	2	2	4	2	4	0
997	2	1	2	1	1	2	2	2			3	2	2	2	2	2	1	1	2	1	1	2	4	2	4	0
998	2	1	1	3	1	1	5	2			1	5	2	2	2	2	1	1	3	1	1	2	4	2	4	0
999	3	2	2	2	2	1	3	2			1	3	2	2	1	2	2	2	3	2	2	2	4	2	4	0
1000	2	2	3	2	2	2	5	2			1	5	2	2	2	1	2	2	2	2	2	2	4	2	4	0
1001	2	2	1	2	2	1	5	2			1	5	2	2	2	1	2	2	3	2	2	2	4	2	4	0
1002	3	1	1	3	1	1	4	2			3	4	2	2	2	2	1	1	4	1	1	2	4	2	4	0
1003	4	1	2	1	1	1	3	2			1	3	2	2	2	2	1	1	3	1	1	1	3	1	3	0
1004	3	1	2	1	1	1	5	2			1	2	2	2	1	2	1	1	2	1	1	2	4	2	4	0
1005	4	2	2	2	2	1	1	2			1	1	2	2	2	2	2	2	1	2	2	2	4	2	4	0
1006	2	2	3	1	2	2	3	2			3	3	2	2	2	2	2	2	3	2	2	2	4	2	4	0
1007	2	1	2	3	1	2	2	2			2	2	2	2	1	2	1	1	2	1	1	2	4	2	4	0
1008	4	2	2	2	2	1	1	2			1	1	2	2	2	2	2	2	1	2	2	2	4	2	4	0
1009	2	1	2	1	1	1	3	2			3	3	1	2	2	2	1	1	3	1	1	2	4	2	4	0
1010	1	1	3	1	1	2	3	2			3	3	2	2	2	2	1	1	3	1	1	2	4	2	4	0
1011	2	1	1	3	1	2	5	2			3	5	1	2	2	2	1	1	4	1	1	2	4	2	4	0
1012	5	2	1	2	2	2	4	2			3	4	2	2	2	2	2	2	4	2	2	2	4	2	4	0
1013	2	2	2	2	2	1	1	2			1	1	2	2	2	1	2	2	1	2	2	2	4	2	4	0
1014	3	1	1	3	1	1	5	2			4	2	2	2	2	1	1	1	2	1	1	2	4	2	4	0
1015	2	1	3	1	1	2	4	2			3	3	1	2	2	2	1	1	4	1	1	2	4	2	4	0
1016	4	2	2	2	2	1	1	2			1	1	2	1	2	2	2	2	1	2	2	2	4	2	4	0
1017	5	2	2	2	2	1	1	1	3	2	1	1	2	2	2	2	2	2	3	2	2	2	4	2	4	1
1018	4	2	2	2	2	1	1	2			1	1	2	2	2	1	2	2	1	2	2	2	4	2	4	0
1019	3	1	1	3	1	2	5	2			3	2	2	1	2	2	1	1	3	1	1	1	3	1	3	0
1020	5	2	2	2	2	2	1	2			1	1	2	2	1	2	2	2	1	2	2	2	4	2	4	0
1021	3	2	2	2	2	1	3	2			3	3	2	2	1	2	2	2	3	2	2	2	4	2	4	0
1022	2	1	2	3	1	1	3	2			6	3	2	2	1	2	1	1	3	1	1	2	4	2	4	0
1023	2	2	2	2	2	1	2	2			4	2	2	2	2	2	2	2	2	2	2	2	4	2	4	0
1024	3	2	2	2	2	1	1	2			1	1	2	2	2	2	2	2	1	2	2	2	4	2	4	0
1025	2	2	2	3	2	2	4	2			1	4	2	2	2	1	2	2	4	2	2	2	4	2	4	0
1026	3	2	2	2	2	1	3	2			1	2	2	2	1	2	2	2	3	2	2	2	4	2	4	0
1027	5	2	3	2	2	1	5	2			3	2	1	2	2	2	2	2	2	2	2	2	4	2	4	0
1028	2	1	3	1	1	2	4	2			4	4	2	2	2	1	1	1	4	1	1	1	2	1	2	0
1029	2	1	3	1	1	2	4	2			3	1	2	2	1	2	1	1	4	1	1	2	4	2	4	0
1030	4	2	2	2	2	1	2	2			3	2	2	2	2	1	2	2	2	2	2	2	4	2	4	0
1031	2	2	3	1	2	2	5	2			1	3	1	2	2	2	2	2	3	2	2	2	4	2	4	0
1032	4	2	2	2	2	1	1	2			1	1	2	2	2	2	2	2	1	2	2	2	4	2	4	0
1033	3	2	2	2	2	1	1	2			1	1	2	2	2	2	2	2	1	2	2	2	4	2	4	0
1034	4	1	1	3	1	1	5	2			3	2	2	2	2	1	1	1	3	1	1	1	3	1	2	0
1035	3	1	1	3	1	2	5	2			3	2	2	2	2	2	1	1	3	1	1	2	4	2	4	0
1036	3	1	2	2	1	2	3	2			2	1	2	2	2	2	1	1	3	1	1	2	4	2	4	0
1037	4	1	2	3	1	1	4	2			2	1	2	2	2	2	1	1	4	1	1	2	4	2	4	0
1038	3	2	2	2	2	1	2	2			4	2	2	2	2	1	2	2	2	2	2	2	4	2	4	0
1039	2	2	2	2	2	3	3	2			4	3	2	2	2	2	2	2	3	2	2	2	4	2	4	0
1040	5	2	2	2	2	1	2	2			6	2	2	2	2	2	2	2	2	2	2	2	4	2	4	0
1041	1	2	3	1	2	2	3	1	2	2	1	2	2	2	1	2	2	2	3	2	2	2	4	2	4	1
1042	2	2	2	2	2	1	3	2			1	2	2	2	1	2	2	2	3	2	2	2	4	2	4	0
1043	5	2	2	2	2	1	2	2			1	2	2	2	2	2	2	2	2	2	2	2	4	2	4	0
1044	2	2	2	2	2	1	3	2			1	3	2	2	2	1	2	2	3	2	2	2	4	2	4	0
1045	3	2	2	2	2	1	1	2			1	1	2	2	2	1	2	2	1	2	2	2	4	2	4	0
1046	2	2	1	3	2	1	5	2			3	2	2	2	2	1	2	2	3	2	2	2	4	2	4	0
1047	4	2	2	2	2	1	2	2			3	2	2	2	2	2	2	2	2	2	2	2	4	2	4	0
1048	2	1	1	3	1	2	3	2			2	3	2	2	2	2	1	1	3	1	1	2	4	2	4	0
1049	4	1	1	3	1	1	5	2			2	2	2	2	2	2	1	1	4	1	1	2	4	2	4	0
1050	1	1	3	1	1	2	2	2			3	2	2	2	2	2	1	1	2	1	1	2	4	2	4	0
1051	4	1	3	1	1	1	4	2			3	3	1	2	2	2	1	1	4	1	1	1	2	1	3	0
1052	5	2	2	1	2	2	5	2			1	2	2	2	1	2	2	2	3	2	2	2	4	2	4	0
1053	3	2	2	3	2	1	1	2			1	1	2	2	2	2	2	2	1	2	2	2	4	2	4	0
1054	3	2	2	3	2	1	1	2			1	1	2	2	1	2	2	2	1	2	2	2	4	2	4	0
1055	1	2	3	1	2	2	2	2			2	2	2	2	1	2	2	2	2	2	2	2	4	2	4	0
1056	4	2	2	3	2	1	1	2			1	1	2	2	2	1	2	2	1	2	2	2	4	2	4	0
1057	1	2	2	3	2	2	1	2			1	1	2	2	2	1	2	2	1	2	2	2	4	2	4	0
1058	2	2	2	3	2	2	1	2			1	1	1	2	2	2	2	2	1	2	2	2	4	2	4	0
1059	2	2	2	3	2	1	2	2			2	2	2	2	2	2	2	2	2	2	2	2	4	2	4	0
1060	2	2	2	3	2	2	2	2			2	2	2	2	2	2	2	2	2	2	2	2	4	2	4	0
1061	2	2	2	2	2	1	1	2			1	1	2	2	2	2	2	2	1	2	2	2	4	2	4	0
1062	2	1	3	1	1	2	4	2			4	1	1	2	2	2	1	1	4	1	1	2	4	2	4	0
1063	3	1	1	3	1	1	5	2			5	2	2	2	2	2	1	1	4	1	1	2	4	2	4	0
1064	5	1	1	3	1	1	5	2			5	5	2	2	2	2	1	1	4	1	1	1	2	2	4	0
1065	1	1	3	1	1	2	3	2			3	3	2	2	2	1	1	1	3	1	1	2	4	2	4	0
1066	4	2	2	3	2	1	1	2			1	1	2	2	2	1	2	2	1	2	2	2	4	2	4	0
1067	5	2	2	2	2	2	2	1	2	2	1	2	2	2	2	2	2	2	2	2	2	2	4	2	4	1
1068	2	2	2	3	2	1	1	2			1	1	2	2	2	2	2	2	1	2	2	2	4	2	4	0
1069	3	2	2	3	2	1	1	2			1	1	2	2	1	2	2	2	1	2	2	2	4	2	4	0
1070	1	2	2	1	2	2	2	2			1	2	2	2	1	2	2	2	2	2	2	2	4	2	4	0
1071	1	2	3	1	2	2	2	2			1	2	2	2	2	2	2	2	2	2	2	2	4	2	4	0
1072	3	2	2	2	2	1	3	2			1	3	2	2	2	1	2	2	3	2	2	2	4	2	4	0
1073	5	2	3	1	2	1	5	2			3	4	2	2	2	2	2	2	2	2	2	2	4	2	4	0
1074	2	2	2	2	2	1	2	2			3	2	2	2	2	1	2	2	2	2	2	2	4	2	4	0
1075	4	2	2	2	2	1	1	2			1	1	2	2	1	2	2	2	1	2	2	2	4	2	4	0
1076	3	1	1	3	1	2	5	2			1	2	2	2	2	1	1	1	3	1	1	2	4	2	4	0
1077	3	1	2	3	1	1	3	2			1	1	2	2	1	2	1	1	3	1	1	2	4	2	4	0
1078	2	1	2	3	1	2	3	2			1	3	2	2	2	2	1	1	3	1	1	1	2	2	4	0
1079	2	1	1	3	1	1	5	2			4	2	2	2	2	1	1	1	2	1	1	2	4	2	4	0
1080	2	2	2	3	2	1	1	2			1	1	2	2	2	1	2	2	1	2	2	2	4	2	4	0
1081	5	2	2	2	2	3	1	2			1	1	2	2	2	1	2	2	1	2	2	2	4	2	4	0
1082	2	2	2	2	2	1	1	2			1	1	1	2	2	2	2	2	1	2	2	2	4	2	4	0
1083	1	2	3	2	2	2	2	2			3	2	2	2	2	2	2	2	2	2	2	2	4	2	4	0
1084	2	2	2	2	2	1	4	2			3	2	2	2	2	1	2	2	4	2	2	2	4	2	4	0
1085	2	2	1	2	2	1	4	2			3	2	2	2	2	1	2	2	4	2	2	2	4	2	4	0
1086	4	2	2	2	2	1	1	2			1	1	2	2	2	2	2	2	1	2	2	2	4	2	4	0
1087	2	2	2	3	2	2	4	2			3	1	2	2	2	1	2	2	4	2	2	2	4	2	4	0
1088	1	2	3	1	2	2	2	2			3	2	2	2	2	2	2	2	2	2	2	2	4	2	4	0
1089	5	2	2	2	2	1	1	2			1	1	2	2	2	2	2	2	1	2	2	2	4	2	4	0
1090	4	1	1	3	1	1	5	2			3	1	2	2	1	2	1	1	2	1	1	1	2	1	2	0
1091	3	1	1	3	1	1	5	2			3	1	2	2	1	2	1	1	3	1	1	2	4	1	2	0
1092	2	1	1	3	1	2	4	2			2	2	2	1	2	2	1	1	4	1	1	2	4	2	4	0
1093	1	1	2	3	1	2	4	1	2	2	1	2	1	2	2	2	1	1	4	1	1	2	4	2	4	1
1094	2	2	2	3	2	2	4	2			3	2	2	2	2	2	2	2	4	2	2	2	4	2	4	0
1095	2	2	2	2	2	2	4	2			3	2	2	2	2	2	2	2	4	2	2	2	4	2	4	0
1096	4	2	2	2	2	1	1	2			1	1	2	2	2	1	2	2	1	2	2	2	4	2	4	0
1097	3	2	2	2	2	1	1	2			1	1	2	2	2	2	2	2	1	2	2	2	4	2	4	0
1098	4	2	2	2	2	1	2	2			2	2	2	2	1	2	2	2	2	2	2	2	4	2	4	0
1099	2	2	2	2	2	2	2	2			2	2	2	1	2	2	2	2	2	2	2	2	4	2	4	0
1100	4	2	2	2	2	1	3	2			3	3	2	2	1	2	2	2	3	2	2	2	4	2	4	0
1101	5	2	2	2	2	1	1	2			1	1	2	2	2	2	2	2	1	2	2	2	4	2	4	0
1102	2	2	2	2	2	1	1	2			1	1	2	2	1	2	2	2	1	2	2	2	4	2	4	0
1103	1	2	2	2	2	2	3	2			1	3	2	2	2	2	2	2	3	2	2	2	4	2	4	0
1104	3	1	1	3	1	1	5	2			1	5	1	2	2	2	1	1	2	1	1	2	4	2	4	0
1105	1	1	3	1	1	2	2	2			1	2	2	2	2	2	1	1	2	1	1	2	4	2	4	0
1106	1	1	2	1	1	2	3	2			1	3	2	2	2	2	1	1	3	1	1	2	4	2	4	0
1107	1	1	3	1	1	2	2	2			3	2	2	2	2	2	1	1	2	1	1	2	4	2	4	0
1108	3	2	1	3	2	1	5	2			3	4	2	2	2	2	2	2	3	2	2	2	4	2	4	0
1109	2	2	2	2	2	2	2	2			3	2	2	2	1	2	2	2	2	2	2	2	4	2	4	0
1110	2	2	2	2	2	1	1	2			1	1	2	2	2	2	2	2	1	2	2	2	4	2	4	0
1111	3	2	1	2	2	1	1	2			1	1	2	2	1	2	2	2	1	2	2	2	4	2	4	0
1112	3	2	2	2	2	2	5	2			2	5	2	2	2	2	2	2	2	2	2	2	4	2	4	0
1113	2	2	2	2	2	2	3	2			4	3	2	2	2	1	2	2	3	2	2	2	4	2	4	0
1114	4	1	2	3	1	1	5	2			6	2	2	1	2	2	1	1	3	1	1	2	4	2	4	0
1115	1	1	3	1	1	2	2	2			2	2	2	2	1	2	1	1	2	1	1	2	4	2	4	0
1116	3	2	2	2	2	1	1	2			1	1	1	2	2	2	2	2	1	2	2	2	4	2	4	0
1117	2	2	2	2	2	2	1	2			1	1	2	2	2	2	2	2	1	2	2	2	4	2	4	0
1118	2	1	1	3	1	1	5	2			5	2	2	2	2	2	1	1	2	1	1	2	4	2	4	0
1119	4	1	1	3	1	1	5	1	2	2	1	5	2	1	2	2	1	1	2	1	1	1	2	1	2	1
1120	4	2	1	2	2	1	5	2			1	2	2	1	2	2	2	2	1	2	2	2	4	2	4	0
1121	2	2	1	2	2	1	5	2			1	3	2	2	2	1	2	2	3	2	2	2	4	2	4	0
1122	3	1	1	3	1	1	4	2			4	2	2	2	2	2	1	1	4	1	1	1	2	1	3	0
1123	2	1	1	3	1	2	5	2			6	2	2	2	2	2	1	1	2	1	1	2	4	1	2	0
1124	1	1	2	1	1	2	1	2			1	1	2	2	2	2	1	1	1	1	1	2	4	2	4	0
1125	5	1	2	3	1	1	3	2			3	2	2	1	2	2	1	1	3	1	1	2	4	2	4	0
1126	3	2	2	2	2	1	2	2			2	2	2	2	1	2	2	2	2	2	2	2	4	2	4	0
1127	5	2	2	2	2	1	1	2			1	1	2	2	2	2	2	2	1	2	2	2	4	2	4	0
1128	1	1	3	1	1	2	3	2			3	2	2	2	2	2	1	1	3	1	1	2	4	2	4	0
1129	3	1	1	3	1	1	5	2			3	2	2	2	2	1	1	1	2	1	1	2	4	2	4	0
1130	2	2	2	2	2	2	4	2			1	4	2	2	2	2	2	2	4	2	2	2	4	2	4	0
1131	5	1	2	1	1	3	1	2			1	1	2	2	2	2	1	1	1	1	1	2	4	2	4	0
1132	4	1	2	1	1	1	1	2			1	1	2	2	2	2	1	1	1	1	1	1	2	1	3	0
1133	2	2	2	2	2	1	2	2			1	2	2	2	2	1	2	2	2	2	2	2	4	2	4	0
1134	2	1	3	3	1	2	4	2			3	1	1	2	2	2	1	1	4	1	1	2	4	2	4	0
1135	2	2	1	2	2	1	3	2			3	3	1	2	2	2	2	2	3	2	2	2	4	2	4	0
1136	4	1	1	3	1	1	5	2			1	2	2	2	2	2	1	1	3	1	1	2	4	2	4	0
1137	3	1	1	3	1	1	5	2			1	2	2	1	2	2	1	1	2	1	1	1	3	1	3	0
1138	1	2	3	1	2	2	2	2			1	2	2	2	2	2	2	2	2	2	2	2	4	2	4	0
1139	4	2	2	2	2	1	1	2			1	1	2	2	2	1	2	2	1	2	2	2	4	2	4	0
1140	2	2	2	2	2	2	3	2			3	2	2	2	2	1	2	2	3	2	2	2	4	2	4	0
1141	2	2	3	1	2	2	4	2			3	2	2	2	2	2	2	2	4	2	2	2	4	2	4	0
1142	2	2	3	1	2	2	4	2			3	1	1	2	2	2	2	2	4	2	2	2	4	2	4	0
1143	2	1	1	3	1	1	5	2			3	2	2	2	2	2	1	1	2	1	1	2	4	2	4	0
1144	1	1	3	1	1	2	2	2			2	2	2	2	2	1	1	1	2	1	1	2	4	2	4	0
1145	5	1	2	3	1	1	2	1	1	1	1	2	1	2	2	2	1	1	2	1	1	2	4	1	2	1
1146	3	1	2	1	1	1	3	2			2	2	2	1	2	2	1	1	3	1	1	2	4	2	4	0
1147	2	2	3	1	2	2	4	2			2	3	2	2	2	2	2	2	4	2	2	2	4	2	4	0
1148	4	2	2	2	2	1	1	2			1	1	2	2	1	2	2	2	1	2	2	2	4	2	4	0
1149	4	2	2	2	2	1	2	2			2	2	2	2	2	2	2	2	2	2	2	2	4	2	4	0
1150	2	2	3	1	2	2	5	2			3	2	2	2	2	2	2	2	2	2	2	2	4	2	4	0
1151	2	2	2	2	2	2	3	2			3	3	2	2	2	2	2	2	3	2	2	2	4	2	4	0
1152	2	2	3	1	2	2	4	2			3	2	2	2	2	1	2	2	4	2	2	2	4	2	4	0
1153	1	1	3	1	1	2	2	2			2	2	2	2	2	2	1	1	2	1	1	2	4	2	4	0
1154	4	1	2	3	1	1	3	2			3	3	2	2	2	2	1	1	3	1	1	2	4	2	4	0
1155	1	1	3	1	1	2	2	2			2	2	2	2	2	1	1	1	2	1	1	2	4	2	4	0
1156	2	2	2	2	2	1	1	2			1	1	2	2	2	1	2	2	1	2	2	2	4	2	4	0
1157	2	1	1	1	1	2	5	2			1	2	2	2	2	2	1	1	2	1	1	1	2	1	3	0
1158	4	2	2	2	2	1	1	2			1	1	2	2	1	2	2	2	1	2	2	2	4	2	4	0
1159	2	2	2	2	2	2	1	2			1	1	2	2	2	2	2	2	1	2	2	2	4	2	4	0
1160	4	2	2	3	2	3	3	2			1	3	2	2	2	2	2	2	3	2	2	2	4	2	4	0
1161	3	1	1	3	1	1	5	2			1	5	2	2	2	2	1	1	3	1	1	1	2	2	4	0
1162	2	2	2	1	2	2	2	2			2	2	2	2	1	2	2	2	2	2	2	2	4	2	4	0
1163	2	2	2	1	2	3	2	2			2	2	2	1	2	2	2	2	2	2	2	2	4	2	4	0
1164	3	2	2	2	2	1	3	2			3	1	2	2	1	2	2	2	3	2	2	2	4	2	4	0
1165	2	2	2	2	2	1	3	2			3	3	2	2	2	1	2	2	3	2	2	2	4	2	4	0
1166	3	1	1	3	1	3	5	2			1	4	2	2	1	2	1	1	2	1	1	2	4	2	4	0
1167	2	2	2	2	2	2	1	2			1	1	2	2	2	2	2	2	1	2	2	2	4	2	4	0
1168	4	2	2	2	2	3	1	2			1	1	2	2	2	2	2	2	1	2	2	2	4	2	4	0
1169	2	1	2	1	1	1	3	2			3	3	2	2	2	1	1	1	3	1	1	2	4	1	2	0
1170	1	2	3	1	2	2	3	2			3	2	2	2	2	2	2	2	3	2	2	2	4	2	4	0
1171	3	1	1	3	1	1	5	1	2	2	1	2	1	2	2	2	1	1	3	1	1	2	4	1	3	1
1172	2	1	2	1	1	2	3	2			3	3	2	2	2	2	1	1	3	1	1	2	4	2	4	0
1173	1	1	3	1	1	2	3	2			3	2	2	2	2	2	1	1	3	1	1	2	4	2	4	0
1174	4	2	2	2	2	1	1	2			1	1	2	2	2	2	2	2	1	2	2	2	4	2	4	0
1175	2	2	2	2	2	1	2	2			2	2	2	2	2	2	2	2	2	2	2	2	4	2	4	0
1176	3	2	2	2	2	3	3	2			3	3	1	2	2	2	2	2	3	2	2	2	4	2	4	0
1177	4	1	2	1	1	3	3	2			3	2	1	2	2	2	1	1	3	1	1	1	2	2	4	0
1178	3	2	2	2	2	1	1	2			1	1	2	2	1	2	2	2	1	2	2	2	4	2	4	0
1179	5	2	2	2	2	1	3	2			3	2	1	2	2	2	2	2	3	2	2	2	4	2	4	0
1180	2	1	2	1	1	1	2	2			2	2	2	2	1	2	1	1	2	1	1	2	4	2	4	0
1181	3	2	2	2	2	1	3	2			3	2	2	2	2	2	2	2	3	2	2	2	4	2	4	0
1182	2	1	1	3	1	2	5	2			1	1	2	2	2	2	1	1	2	1	1	2	4	2	4	0
1183	5	1	2	1	1	1	5	2			1	1	2	2	2	1	1	1	2	1	1	2	4	1	2	0
1184	4	2	1	2	2	1	5	2			1	2	2	2	2	2	2	2	2	2	2	2	4	2	4	0
1185	2	2	2	2	2	1	1	2			1	1	2	2	2	2	2	2	1	2	2	2	4	2	4	0
1186	3	2	2	2	2	3	3	2			3	2	2	2	2	2	2	2	3	2	2	2	4	2	4	0
1187	2	2	2	2	2	1	2	2			2	2	2	2	2	2	2	2	2	2	2	2	4	2	4	0
1188	2	1	1	1	1	2	5	2			1	2	2	2	2	1	1	1	2	1	1	1	2	2	4	0
1189	2	1	2	1	1	2	3	2			1	2	2	2	2	1	1	1	3	1	1	2	4	2	4	0
1190	4	2	2	2	2	1	2	2			1	2	2	2	2	2	2	2	2	2	2	2	4	2	4	0
1191	4	1	1	1	1	1	5	2			1	3	2	2	2	2	1	1	3	1	1	2	4	2	4	0
1192	3	2	2	2	2	1	2	2			2	2	2	2	2	1	2	2	2	2	2	2	4	2	4	0
1193	2	2	2	2	2	2	3	2			1	4	2	2	2	2	2	2	3	2	2	2	4	2	4	0
1194	3	2	2	2	2	1	3	2			1	3	2	2	1	2	2	2	3	2	2	2	4	2	4	0
1195	5	1	3	1	1	2	4	2			1	2	2	2	2	2	1	1	4	1	1	2	4	2	4	0
1196	1	2	3	1	2	2	2	2			2	2	2	2	2	2	2	2	2	2	2	2	4	2	4	0
1197	3	2	2	2	2	2	1	1	2	2	1	2	2	2	2	2	2	2	1	2	2	2	4	1	4	1
1198	4	1	2	1	1	1	4	2			3	1	2	2	2	2	1	1	4	1	1	1	2	2	4	0
1199	1	2	3	2	2	2	3	2			2	3	2	2	1	2	2	2	3	2	2	2	4	2	4	0
1200	2	2	2	2	2	1	2	2			2	2	2	1	2	2	2	2	2	2	2	2	4	2	4	0
1201	2	2	3	2	2	2	3	2			1	3	1	2	2	2	2	2	3	2	2	2	4	2	4	0
1202	2	2	2	2	2	2	4	2			1	4	2	2	2	2	2	2	4	2	2	2	4	2	4	0
1203	3	2	2	2	2	1	1	2			1	1	2	2	2	2	2	2	1	2	2	2	4	2	4	0
1204	4	1	1	3	1	1	5	2			2	5	2	1	2	2	1	1	3	1	1	2	4	1	2	0
1205	5	2	2	2	2	3	1	2			1	1	2	2	2	1	2	2	1	2	2	2	4	2	4	0
1206	2	2	2	2	2	1	2	2			2	2	2	2	2	2	2	2	2	2	2	2	4	2	4	0
1207	1	1	3	1	1	2	2	2			2	2	2	2	1	2	1	1	2	1	1	2	4	2	4	0
1208	3	2	2	2	2	1	3	2			3	3	2	2	1	2	2	2	3	2	2	2	4	2	4	0
1209	3	2	2	2	2	1	1	2			1	1	2	2	2	1	2	2	1	2	2	2	4	2	4	0
1210	2	2	3	1	2	2	4	2			1	4	2	2	2	2	2	2	4	2	2	2	4	2	4	0
1211	3	1	2	1	1	1	4	2			1	4	2	2	2	2	1	1	4	1	1	1	2	2	4	0
1212	2	1	2	1	1	2	4	2			1	4	2	2	2	1	1	1	4	1	1	2	4	2	4	0
1213	2	1	2	1	1	2	4	2			2	4	2	2	2	2	1	1	4	1	1	2	4	1	3	0
1214	3	1	1	3	1	2	5	2			2	5	2	2	2	1	1	1	2	1	1	2	4	1	3	0
1215	5	2	3	1	2	3	1	2			2	1	2	2	2	1	2	2	1	2	2	2	4	2	4	0
1216	3	1	1	1	1	1	5	2			1	5	2	2	1	1	1	1	2	1	1	2	4	1	2	0
1217	4	2	2	2	2	1	1	2			1	1	2	2	2	2	2	2	1	2	2	2	4	2	4	0
1218	3	2	2	2	2	1	2	2			2	2	2	2	2	2	2	2	2	2	2	2	4	2	4	0
1219	2	2	2	2	2	2	2	2			2	2	2	2	2	2	2	2	2	2	2	2	4	2	4	0
1220	2	2	3	1	2	2	4	2			1	4	2	2	2	2	2	2	4	2	2	2	4	2	4	0
1221	2	1	2	1	1	1	4	2			1	4	2	1	2	2	1	1	4	1	1	1	2	1	2	0
1222	2	1	3	1	1	2	4	2			1	4	2	2	2	2	1	1	4	1	1	2	4	2	4	0
1223	3	1	1	3	1	1	5	1	2	2	1	5	2	2	1	2	1	1	2	1	1	1	2	1	3	1
1224	1	1	3	1	1	2	3	2			3	3	2	2	2	2	1	1	3	1	1	2	4	2	4	0
1225	5	2	3	1	2	1	1	2			1	1	1	2	2	2	2	2	1	2	2	2	4	2	4	0
1226	3	2	2	2	2	1	1	2			1	1	2	2	2	2	2	2	1	2	2	2	4	2	4	0
1227	1	2	2	2	2	2	2	2			2	2	2	2	2	2	2	2	2	2	2	2	4	2	4	0
1228	2	2	2	3	2	1	1	2			1	1	2	2	2	1	2	2	1	2	2	2	4	2	4	0
1229	4	2	2	2	2	1	1	2			1	1	2	2	2	2	2	2	1	2	2	2	4	2	4	0
1230	2	2	2	2	2	2	4	2			3	4	2	2	2	2	2	2	4	2	2	2	4	2	4	0
1231	3	1	1	3	1	1	5	2			3	5	2	2	2	2	1	1	3	1	1	2	4	2	4	0
1232	3	2	2	2	2	1	1	2			1	1	2	2	2	1	2	2	1	2	2	2	4	2	4	0
1233	4	1	2	3	1	1	4	2			4	4	2	2	2	2	1	1	4	1	1	2	4	2	4	0
1234	1	1	3	1	1	2	2	2			2	2	1	2	2	2	1	1	2	1	1	2	4	2	4	0
1235	1	2	3	2	2	2	2	2			2	2	2	2	1	2	2	2	2	2	2	2	4	2	4	0
1236	1	2	3	2	2	2	2	2			2	2	2	2	2	2	2	2	2	2	2	2	4	2	4	0
1237	2	1	1	3	1	1	5	2			5	5	2	2	1	2	1	1	3	1	1	1	3	1	3	0
1238	1	1	3	1	1	2	2	2			2	2	2	2	2	2	1	1	2	1	1	2	4	2	4	0
1239	4	1	2	3	1	1	5	2			4	5	2	2	2	2	1	1	2	1	1	2	4	2	4	0
1240	3	2	2	2	2	3	1	2			1	1	2	2	2	2	2	2	1	2	2	2	4	2	4	0
1241	4	2	2	2	2	1	2	2			1	2	2	2	2	2	2	2	2	2	2	2	4	2	4	0
1242	1	1	3	1	1	2	2	2			2	2	2	2	2	2	1	1	2	1	1	1	2	2	4	0
1243	2	2	2	2	2	2	2	2			2	2	2	2	2	2	2	2	2	2	2	2	4	2	4	0
1244	2	2	2	2	2	1	1	2			1	1	2	2	2	1	2	2	1	2	2	2	4	2	4	0
1245	2	2	2	2	2	1	1	2			1	1	2	2	2	1	2	2	1	2	2	2	4	2	4	0
1246	2	2	2	2	2	2	2	2			2	2	1	2	2	2	2	2	2	2	2	2	4	2	4	0
1247	2	2	2	2	2	2	2	2			2	2	2	2	2	2	2	2	2	2	2	2	4	2	4	0
1248	3	2	2	2	2	1	1	1	2	2	1	1	2	2	2	2	2	2	1	2	2	1	2	1	2	1
1249	1	2	3	2	2	2	2	2			2	2	2	2	2	2	2	2	2	2	2	2	4	2	4	0
1250	2	2	2	2	2	2	4	2			3	4	2	2	2	2	2	2	4	2	2	2	4	2	4	0
1251	2	2	2	2	2	1	4	2			1	4	2	2	1	2	2	2	4	2	2	2	4	2	4	0
1252	2	1	1	1	1	2	5	2			2	5	2	2	1	2	1	1	2	1	1	2	4	2	4	0
1253	2	1	1	1	1	1	5	2			6	5	2	2	1	2	1	1	2	1	1	2	4	1	2	0
1254	2	2	2	2	2	1	1	2			1	1	2	2	2	2	2	2	1	2	2	2	4	2	4	0
1255	2	2	2	2	2	2	1	2			1	1	1	2	2	2	2	2	1	2	2	2	4	2	4	0
1256	1	1	3	1	1	2	2	2			2	2	2	2	2	1	1	1	2	1	1	2	4	2	4	0
1257	1	2	3	2	2	2	3	2			1	3	2	2	2	2	2	2	3	2	2	2	4	2	4	0
1258	1	2	3	2	2	2	2	2			2	2	2	2	2	2	2	2	2	2	2	2	4	2	4	0
1259	2	2	2	2	2	2	1	2			1	1	2	2	2	2	2	2	1	2	2	2	4	2	4	0
1260	3	1	1	1	1	2	5	2			1	5	2	2	2	2	1	1	2	1	1	2	4	2	4	0
1261	5	2	2	2	2	1	4	1	2	2	2	4	2	2	2	2	2	2	4	2	2	1	3	1	3	1
1262	2	1	2	1	1	1	5	2			2	5	2	2	2	2	1	1	3	1	1	2	4	2	4	0
1263	4	1	2	1	1	1	4	2			3	4	2	2	2	2	1	1	4	1	1	2	4	2	4	0
1264	3	1	2	1	1	1	5	2			6	5	2	2	2	2	1	1	2	1	1	1	2	1	3	0
1265	1	1	3	1	1	2	4	2			4	4	2	2	2	1	1	1	4	1	1	2	4	2	4	0
1266	2	2	2	2	2	1	1	2			1	1	2	2	1	2	2	2	1	2	2	2	4	2	4	0
1267	3	2	2	2	2	2	1	2			1	1	2	2	2	1	2	2	1	2	2	2	4	2	4	0
1268	2	1	2	1	1	1	4	2			2	4	2	2	1	2	1	1	4	1	1	2	4	2	4	0
1269	2	1	2	1	1	1	3	2			3	3	2	2	2	2	1	1	3	1	1	1	2	2	4	0
1270	4	2	2	2	2	2	1	2			1	1	2	2	2	1	2	2	1	2	2	2	4	2	4	0
1271	2	1	1	1	1	1	5	2			3	5	2	2	2	2	1	1	2	1	1	2	4	1	2	0
1272	2	2	1	2	2	1	4	2			4	4	2	2	2	1	2	2	4	2	2	2	4	2	4	0
1273	5	2	2	2	2	1	5	1	3	2	1	5	2	2	2	2	2	2	2	2	2	2	4	2	4	1
1274	2	2	2	2	2	2	1	2			1	1	2	2	1	2	2	2	1	2	2	2	4	2	4	0
1275	1	1	3	1	1	2	2	2			2	2	2	2	2	2	1	1	2	1	1	2	4	2	4	0
1276	3	2	2	2	2	2	1	2			1	1	2	2	1	2	2	2	1	2	2	2	4	2	4	0
1277	3	2	2	2	2	2	1	2			1	1	2	2	2	2	2	2	1	2	2	2	4	2	4	0
1278	2	2	2	2	2	1	3	2			3	3	2	2	1	2	2	2	3	2	2	2	4	2	4	0
1279	2	2	2	2	2	1	1	2			1	1	2	2	2	2	2	2	1	2	2	2	4	2	4	0
1280	3	2	2	2	2	1	3	2			3	3	2	2	2	1	2	2	3	2	2	2	4	2	4	0
1281	5	2	2	2	2	1	1	2			1	1	2	2	2	2	2	2	1	2	2	2	4	2	4	0
1282	5	1	3	1	1	2	5	1	2	2	2	5	2	2	2	1	1	1	2	1	1	1	2	1	3	1
1283	1	1	3	1	1	2	2	2			2	2	2	2	1	2	1	1	2	1	1	2	4	2	4	0
1284	2	2	2	2	2	2	1	2			1	1	2	2	2	2	2	2	1	2	2	2	4	2	4	0
1285	2	2	3	2	2	1	3	2			4	3	2	2	2	2	2	2	3	2	2	2	4	2	4	0
1286	2	2	2	2	2	2	1	2			1	1	2	2	2	2	2	2	1	2	2	2	4	2	4	0
1287	5	2	2	2	2	2	3	2			3	3	2	2	1	2	2	2	3	2	2	2	4	2	4	0
1288	3	1	2	1	1	1	5	2			6	5	2	2	2	2	1	1	2	1	1	2	4	1	2	0
1289	4	2	2	2	2	2	1	2			1	1	2	2	2	2	2	2	1	2	2	2	4	2	4	0
1290	3	2	2	2	2	1	1	2			1	1	2	2	1	2	2	2	1	2	2	2	4	2	4	0
1291	1	2	2	2	2	2	2	2			2	2	2	2	2	2	2	2	2	2	2	2	4	2	4	0
1292	2	2	2	2	2	1	4	2			3	4	2	2	2	2	2	2	4	2	2	2	4	2	4	0
1293	2	1	1	1	1	2	4	2			1	4	1	2	2	2	1	1	4	1	1	1	2	2	4	0
1294	4	1	1	1	1	1	4	1	2	2	1	4	2	2	1	2	1	1	4	1	1	1	3	1	3	1
1295	3	2	2	2	2	2	1	2			1	1	2	1	2	2	2	2	1	2	2	2	4	2	4	0
1296	2	1	2	1	1	2	3	2			3	3	1	2	2	2	1	1	3	1	1	2	4	1	2	0
1297	2	1	2	1	1	2	3	2			3	3	2	2	2	2	1	1	3	1	1	2	4	2	4	0
1298	2	1	2	1	1	2	1	2			1	1	2	2	2	1	1	1	1	1	1	2	4	2	4	0
1299	4	2	2	2	2	2	1	2			1	1	2	2	2	1	2	2	1	2	2	2	4	2	4	0
1300	5	2	2	2	2	2	1	2			1	1	2	2	2	1	2	2	1	2	2	2	4	2	4	0
1301	1	2	3	2	2	2	2	2			2	2	2	2	2	2	2	2	2	2	2	2	4	2	4	0
1302	2	2	2	2	2	2	2	2			2	2	2	2	2	2	2	2	2	2	2	2	4	2	4	0
1303	2	1	2	1	1	1	3	2			3	3	2	2	2	1	1	1	3	1	1	2	4	2	4	0
1304	3	2	2	2	2	1	1	2			1	1	2	2	2	2	2	2	1	2	2	2	4	2	4	0
1305	3	2	2	2	2	1	3	2			3	3	2	2	2	2	2	2	3	2	2	2	4	2	4	0
1306	1	1	3	1	1	2	2	2			2	2	2	2	2	2	1	1	2	1	1	2	4	2	4	0
1307	2	2	2	2	2	2	3	2			2	3	2	2	2	2	2	2	3	2	2	2	4	2	4	0
1308	4	2	2	2	2	2	3	2			2	3	2	2	1	2	2	2	3	2	2	2	4	2	4	0
1309	1	1	3	1	1	2	3	2			2	3	2	2	1	2	1	1	3	1	1	2	4	2	4	0
1310	2	1	1	1	1	2	5	2			4	5	2	2	2	2	1	1	2	1	1	2	4	2	4	0
1311	2	2	2	2	2	1	1	2			1	1	2	2	2	1	2	2	1	2	2	2	4	2	4	0
1312	2	2	2	2	2	1	4	2			1	4	1	2	2	2	2	2	4	2	2	2	4	2	4	0
1313	1	1	3	1	1	2	3	2			3	3	2	2	2	2	1	1	3	1	1	2	4	2	4	0
1314	1	1	3	1	1	2	2	2			2	2	2	2	1	2	1	1	2	1	1	2	4	2	4	0
1315	4	2	2	2	2	2	1	2			1	1	2	2	2	2	2	2	1	2	2	2	4	2	4	0
1316	2	2	3	2	2	2	4	2			4	4	2	2	2	2	2	2	4	2	2	2	4	2	4	0
1317	4	2	2	2	2	1	2	2			2	2	2	2	1	2	2	2	2	2	2	2	4	2	4	0
1318	4	2	2	2	2	2	2	2			2	2	2	2	2	1	2	2	2	2	2	2	4	2	4	0
1319	5	1	2	1	1	1	3	1	2	2	1	3	2	2	1	2	1	1	3	1	1	2	4	1	2	1
1320	3	1	1	1	1	1	5	2			3	5	2	2	2	1	1	1	2	1	1	1	2	2	4	0
1321	2	1	2	1	1	1	3	2			3	3	2	2	2	1	1	1	3	1	1	2	4	2	4	0
1322	2	2	2	2	2	1	1	2			1	1	2	2	2	1	2	2	1	2	2	2	4	2	4	0
1323	4	2	2	2	2	1	1	2			1	1	2	2	2	2	2	2	1	2	2	2	4	2	4	0
1324	1	2	2	2	2	2	1	2			1	1	2	2	2	2	2	2	1	2	2	2	4	2	4	0
1325	4	2	2	2	2	2	3	2			3	3	2	2	1	2	2	2	3	2	2	2	4	2	4	0
1326	3	1	1	1	1	2	5	2			6	5	2	2	1	2	1	1	4	1	1	1	2	2	4	0
1327	1	1	3	1	1	2	2	2			2	2	2	2	2	2	1	1	4	1	1	2	4	2	4	0
1328	2	1	1	1	1	2	5	2			3	5	2	2	2	2	1	1	4	1	1	2	4	2	4	0
1329	4	1	2	1	1	1	4	2			4	4	2	2	1	2	1	1	4	1	1	2	4	2	4	0
1330	5	2	1	2	2	1	1	2			1	1	2	2	2	1	2	2	1	2	2	2	4	2	4	0
1331	4	2	1	2	2	2	2	2			2	2	2	2	2	2	2	2	2	2	2	2	4	2	4	0
1332	1	2	2	2	2	2	4	1	2	2	1	4	2	2	2	2	2	2	4	2	2	2	4	2	4	1
1333	2	2	2	2	2	1	1	2			1	1	2	2	2	2	2	2	1	2	2	2	4	2	4	0
1334	2	2	2	2	2	2	3	2			2	3	2	2	2	2	2	2	3	2	2	2	4	2	4	0
1335	2	2	2	2	2	2	3	2			2	3	2	2	1	2	2	2	3	2	2	2	4	2	4	0
1336	4	2	2	2	2	2	1	2			1	1	2	2	2	2	2	2	1	2	2	2	4	2	4	0
1337	4	2	2	2	2	1	1	2			2	1	2	2	1	2	2	2	1	2	2	2	4	2	4	0
1338	2	2	2	2	2	2	1	2			2	1	2	2	2	2	2	2	1	2	2	2	4	2	4	0
1339	2	2	2	2	2	2	3	2			1	3	2	2	2	2	2	2	3	2	2	2	4	2	4	0
1340	4	1	1	1	1	1	5	2			2	5	2	2	2	2	1	1	4	1	1	2	4	2	4	0
1341	1	2	2	1	1	1	3	2			3	3	2	2	1	2	1	1	3	1	1	2	4	2	4	0
1342	5	1	3	1	1	1	5	2			1	5	2	2	2	2	1	1	3	1	1	2	4	2	4	0
1343	5	1	3	1	1	1	4	2			4	4	2	2	2	1	1	1	4	1	1	2	4	2	4	0
1344	2	2	2	2	2	2	1	2			1	1	2	2	1	2	2	2	1	2	2	2	4	2	4	0
1345	4	2	2	2	2	1	2	2			2	2	2	2	1	2	2	2	2	2	2	2	4	2	4	0
1346	5	2	2	2	2	2	1	1	2	2	1	1	2	2	2	2	2	2	1	2	2	1	2	1	3	1
1347	2	2	1	2	2	1	3	2			3	3	2	2	2	2	2	2	3	2	2	2	4	2	4	0
1348	4	2	2	2	2	1	1	2			1	1	2	2	1	2	2	2	1	2	2	2	4	2	4	0
1349	1	2	2	2	2	2	3	2			2	3	2	2	2	2	2	2	3	2	2	2	4	2	4	0
1350	1	2	3	2	2	2	2	2			1	2	1	2	2	2	2	2	2	2	2	2	4	2	4	0
1351	1	2	3	2	2	2	2	2			2	2	2	2	2	2	2	2	2	2	2	2	4	2	4	0
1352	5	2	1	2	2	1	4	2			2	4	2	2	2	2	2	2	4	2	2	2	4	2	4	0
1353	2	2	1	2	2	2	4	2			2	4	2	2	2	1	2	2	4	2	2	2	4	2	4	0
1354	1	1	3	1	1	2	2	2			1	2	2	2	1	2	1	1	2	1	1	2	4	2	4	0
1355	1	1	3	1	1	2	3	2			3	3	2	2	2	2	1	1	3	1	1	2	4	2	4	0
1356	4	1	1	1	1	2	5	2			6	5	2	2	1	2	1	1	2	1	1	2	4	2	4	0
1357	1	1	3	1	1	2	3	2			1	3	2	2	1	2	1	1	3	1	1	2	4	2	4	0
1358	5	2	2	2	2	1	1	2			1	1	2	2	2	2	2	2	1	2	2	2	4	2	4	0
1359	2	2	1	2	2	1	5	2			6	5	2	1	2	2	2	2	3	2	2	2	4	2	4	0
1360	3	2	2	2	2	1	3	2			2	3	2	2	1	2	2	2	3	2	2	2	4	2	4	0
1361	2	2	2	2	2	2	3	2			2	3	2	2	2	2	2	2	3	2	2	2	4	2	4	0
1362	5	1	2	1	2	2	3	2			2	3	2	2	2	2	1	1	3	1	1	2	4	2	4	0
1363	4	1	2	1	2	2	3	2			3	3	2	2	2	2	1	1	3	1	1	2	4	2	4	0
1364	3	1	2	1	2	1	4	2			1	4	2	2	1	2	1	1	4	1	1	2	4	2	4	0
1365	2	2	2	2	2	2	1	1	2	2	2	1	2	2	2	2	2	2	1	2	2	1	2	1	3	1
1366	2	2	2	2	2	2	1	2			2	1	2	2	2	1	2	2	1	2	2	2	4	2	4	0
1367	1	2	2	2	1	2	2	2			1	2	2	2	2	1	2	2	2	2	2	2	4	2	4	0
1368	2	1	2	1	2	2	4	2			1	4	2	2	2	2	1	1	4	1	1	2	4	2	4	0
1369	4	1	2	1	2	1	5	2			4	5	2	2	2	2	1	1	3	1	1	2	4	2	4	0
1370	2	1	1	1	2	1	5	2			2	5	2	2	2	1	1	1	2	1	1	2	4	2	4	0
1371	4	1	2	1	2	1	2	2			2	2	2	2	1	2	1	1	2	1	1	2	4	2	4	0
1372	4	2	2	2	2	2	1	2			1	1	2	2	2	2	2	2	1	2	2	2	4	2	4	0
1373	4	2	2	2	1	1	1	2			1	1	2	2	1	2	2	2	1	2	2	2	4	2	4	0
1374	2	2	2	2	1	2	2	2			2	2	2	2	2	2	2	2	2	2	2	2	4	2	4	0
1375	2	2	2	2	2	2	3	2			3	3	1	2	2	2	2	2	3	2	2	2	4	2	4	0
1376	3	2	2	2	2	2	2	2			1	2	2	2	2	2	2	2	2	2	2	2	4	2	4	0
1377	2	2	2	2	2	2	2	2			1	2	2	2	2	2	2	2	2	2	2	2	4	2	4	0
1378	2	1	1	1	1	2	5	2			2	5	2	2	2	1	1	1	3	1	1	2	4	2	4	0
1379	3	2	2	2	2	2	4	2			2	4	2	2	1	2	2	2	4	2	2	2	4	2	4	0
1380	4	2	2	2	2	2	2	2			2	2	2	2	2	1	2	2	2	2	2	2	4	2	4	0
1381	4	2	2	2	1	2	3	2			3	3	2	2	2	2	2	2	3	2	2	2	4	2	4	0
1382	4	2	2	2	2	1	1	2			1	1	1	2	2	2	2	2	1	2	2	2	4	2	4	0
1383	5	2	2	2	1	1	3	2			1	3	2	2	2	2	2	2	3	2	2	2	4	2	4	0
1384	2	2	1	2	1	1	5	2			1	5	2	2	2	2	2	2	2	2	2	2	4	2	4	0
1385	4	1	1	1	2	1	5	2			3	5	2	2	1	2	1	1	2	1	1	2	4	2	4	0
1386	2	1	2	1	2	2	3	2			1	3	1	2	2	2	1	1	3	1	1	2	4	2	4	0
1387	1	1	3	1	2	2	3	2			2	3	2	1	2	2	1	1	3	1	1	2	4	2	4	0
1388	5	1	3	1	2	1	5	2			2	5	1	2	2	2	1	1	2	1	1	2	4	2	4	0
1389	2	2	2	2	2	2	1	2			1	1	2	2	1	2	2	2	1	2	2	2	4	2	4	0
1390	2	2	2	2	1	1	2	1	2	2	2	2	2	2	1	2	2	2	2	2	2	2	2	1	2	1
1391	2	2	2	2	2	1	1	2			1	1	2	2	2	2	2	2	1	2	2	2	4	2	4	0
1392	1	2	3	2	1	2	4	2			4	4	2	2	2	2	2	2	4	2	2	2	4	2	4	0
1393	4	2	2	2	1	1	1	2			1	1	2	2	2	2	2	2	1	2	2	2	4	2	4	0
1394	3	2	2	2	2	2	2	2			2	2	2	2	2	2	2	2	2	2	2	2	4	2	4	0
1395	4	2	2	2	2	2	1	2			1	1	1	2	2	2	2	2	1	2	2	2	4	2	4	0
1396	2	2	2	2	2	1	3	2			1	3	2	1	2	2	2	2	3	2	2	2	4	2	4	0
1397	4	2	2	2	2	2	3	2			3	3	2	2	2	1	2	2	3	2	2	2	4	2	4	0
1398	5	2	2	2	2	1	1	2			2	1	2	2	2	2	2	2	1	2	2	2	4	2	4	0
1399	2	1	1	1	1	1	5	2			6	5	2	2	1	2	1	1	3	1	1	2	4	2	4	0
1400	2	1	2	1	2	1	3	2			2	3	2	2	2	2	1	1	3	1	1	2	4	2	4	0
1401	3	1	2	1	2	1	4	2			3	4	2	2	2	2	1	1	4	1	1	2	4	2	4	0
1402	2	1	1	1	2	1	4	2			3	4	2	2	2	1	1	1	4	1	1	2	4	2	4	0
1403	1	2	2	2	1	2	1	1	2	2	2	1	2	2	2	1	2	2	1	2	2	2	4	2	4	1
1404	4	2	2	2	2	2	1	2			1	1	2	2	1	2	2	2	1	2	2	2	4	2	4	0
1405	2	2	2	2	1	2	4	2			2	4	2	2	2	2	2	2	4	2	2	2	4	2	4	0
1406	5	2	2	2	1	1	3	2			1	3	2	2	2	1	2	2	3	2	2	2	4	2	4	0
1407	4	2	2	2	2	2	2	2			2	2	2	2	2	2	2	2	2	2	2	2	4	2	4	0
1408	2	2	2	2	1	1	3	2			1	3	1	2	2	2	2	2	3	2	2	2	4	2	4	0
1409	4	2	2	2	2	1	3	2			1	3	2	2	2	1	2	2	3	2	2	2	4	2	4	0
1410	3	2	2	2	2	2	3	2			3	3	2	2	2	1	2	2	3	2	2	2	4	2	4	0
1411	4	2	2	2	2	1	4	2			4	4	2	2	2	2	2	2	4	2	2	2	4	2	4	0
1412	5	2	2	2	1	1	1	2			1	1	2	2	2	2	2	2	1	2	2	2	4	2	4	0
1413	2	1	2	1	1	2	5	2			1	5	2	2	2	2	1	1	2	1	1	2	4	2	4	0
1414	4	1	1	1	1	2	5	2			1	5	2	2	2	1	1	1	2	1	1	1	2	2	4	0
1415	3	1	1	1	1	2	5	2			2	5	2	2	2	1	1	1	2	1	1	2	4	1	2	0
1416	2	1	2	1	2	1	4	2			2	4	2	2	1	2	1	1	4	1	1	1	2	2	4	0
1417	2	2	2	2	1	2	3	2			2	3	2	2	2	2	2	2	3	2	2	2	4	2	4	0
1418	1	2	3	2	1	2	2	2			1	2	2	2	2	2	2	2	2	2	2	2	4	1	2	0
1419	2	2	2	2	1	1	4	2			4	4	2	2	2	2	2	2	4	2	2	2	4	2	4	0
1420	5	2	2	2	2	1	4	2			1	4	2	2	2	1	2	2	4	2	2	2	4	2	4	0
1421	2	2	2	2	1	1	1	2			1	1	2	2	2	1	2	2	1	2	2	2	4	2	4	0
1422	3	2	2	2	1	1	3	2			3	3	2	2	1	2	2	2	3	2	2	2	4	2	4	0
1423	2	1	1	1	2	2	4	2			1	4	2	2	2	2	1	1	4	1	1	2	4	2	4	0
1424	4	1	2	1	1	1	5	1	2	2	1	5	2	2	2	2	1	1	2	1	1	2	4	1	3	1
1425	2	2	3	2	1	2	3	2			1	3	2	1	2	2	2	2	3	2	2	2	4	2	4	0
1426	4	2	2	2	2	1	3	2			1	3	2	2	2	2	2	2	3	2	2	2	4	2	4	0
1427	1	1	3	1	2	2	2	2			2	2	2	2	2	2	1	1	2	1	1	2	4	2	4	0
1428	4	1	1	1	1	2	5	2			3	5	2	2	1	2	1	1	3	1	1	2	4	2	4	0
1429	2	2	2	2	2	1	2	2			3	2	2	2	2	2	2	2	2	2	2	2	4	2	4	0
1430	3	1	1	1	1	1	5	2			2	5	1	2	2	2	1	1	3	1	1	2	4	2	4	0
1431	3	1	2	1	2	1	4	2			4	4	2	2	2	2	1	1	4	1	1	2	4	2	4	0
1432	1	2	3	2	2	2	2	2			3	2	2	2	2	2	2	2	2	2	2	2	4	2	4	0
1433	4	1	2	1	2	1	3	2			3	3	2	2	2	1	1	1	3	1	1	1	3	1	2	0
1434	1	2	3	2	1	2	2	2			1	2	2	2	2	2	2	2	2	2	2	2	4	2	4	0
1435	2	1	1	1	1	2	5	2			1	5	2	2	2	2	1	1	3	1	1	1	2	2	4	0
1436	2	1	1	1	2	1	5	1	2	2	1	5	2	2	2	2	1	1	3	1	1	2	4	2	4	1
1437	2	2	2	2	1	1	3	2			3	3	2	2	2	2	2	2	3	2	2	2	4	2	4	0
1438	2	2	1	2	1	1	5	2			1	5	2	2	2	2	2	2	2	2	2	2	4	2	4	0
1439	2	1	2	1	2	1	3	2			3	3	2	2	2	2	1	1	3	1	1	2	4	2	4	0
1440	3	1	1	1	1	2	5	2			1	5	2	2	2	2	1	1	2	1	1	1	2	1	3	0
1441	3	2	2	2	2	2	1	2			1	1	2	2	1	2	2	2	1	2	2	2	4	2	4	0
1442	1	2	2	2	2	2	2	2			2	2	2	2	2	2	2	2	2	2	2	2	4	2	4	0
1443	4	2	2	2	1	1	1	2			1	1	2	2	2	2	2	2	1	2	2	2	4	2	4	0
1444	2	2	2	2	1	2	2	2			2	2	2	2	2	2	2	2	2	2	2	2	4	2	4	0
1445	2	1	1	1	2	2	5	2			1	5	2	2	2	2	1	1	4	1	1	2	4	2	4	0
1446	3	2	2	2	2	1	3	2			3	3	2	2	2	1	2	2	3	2	2	2	4	2	4	0
1447	1	2	3	2	2	2	3	2			3	3	2	2	2	2	2	2	3	2	2	2	4	2	4	0
1448	1	2	3	2	2	2	3	2			1	3	2	2	2	2	2	2	3	2	2	2	4	2	4	0
1449	3	1	1	1	1	1	5	2			1	5	2	2	2	2	1	1	3	1	1	2	4	2	4	0
1450	5	1	2	1	2	1	4	2			4	4	2	2	2	2	1	1	4	1	1	2	4	2	4	0
1451	4	2	2	2	2	2	1	2			1	1	2	2	1	2	2	2	1	2	2	2	4	2	4	0
1452	4	1	2	1	2	1	3	2			3	3	2	2	2	1	1	1	3	1	1	2	4	2	4	0
1453	3	1	2	1	1	2	4	2			2	4	2	2	2	1	1	1	4	1	1	2	4	2	4	0
1454	2	2	2	2	1	2	3	2			2	3	2	2	2	2	2	2	3	2	2	2	4	2	4	0
1455	2	2	2	2	2	2	3	2			2	3	2	2	2	1	2	2	3	2	2	2	4	2	4	0
1456	2	1	1	1	2	2	5	2			4	5	2	2	2	2	1	1	3	1	1	2	4	2	4	0
1457	2	2	2	2	2	2	1	2			1	1	2	2	2	1	2	2	1	2	2	2	4	2	4	0
1458	5	2	2	2	2	2	1	2			1	1	2	2	2	2	2	2	1	2	2	2	4	2	4	0
1459	4	1	2	1	2	2	4	2			1	4	2	2	2	1	1	1	4	1	1	1	2	2	4	0
1460	1	1	3	1	2	2	2	2			1	2	2	2	2	1	1	1	2	1	1	2	4	2	4	0
1461	1	2	3	2	1	2	2	2			2	2	2	2	2	2	2	2	2	2	2	2	4	2	4	0
1462	2	2	2	2	2	1	1	1	2	2	1	1	2	2	1	2	2	2	1	2	2	1	2	1	2	1
1463	4	2	2	2	1	1	1	2			1	1	2	2	2	2	2	2	1	2	2	2	4	2	4	0
1464	2	2	3	2	1	1	4	2			4	4	2	2	2	2	2	2	4	2	2	2	4	2	4	0
1465	1	1	3	1	1	2	2	2			2	2	2	2	2	2	1	1	2	1	1	2	4	2	4	0
1466	5	2	2	2	2	2	1	2			2	1	2	2	2	1	2	2	1	2	2	2	4	2	4	0
1467	3	2	2	2	2	1	1	2			2	1	2	2	2	2	2	2	1	2	2	2	4	2	4	0
1468	3	2	2	2	2	2	1	2			2	1	2	2	1	2	2	2	1	2	2	2	4	2	4	0
1469	2	2	2	2	2	1	3	2			3	3	2	2	2	2	2	2	3	2	2	2	4	2	4	0
1470	2	1	1	1	1	1	5	2			1	5	2	2	2	2	1	1	2	1	1	2	4	2	4	0
1471	2	1	1	1	1	2	5	2			1	5	2	2	2	2	1	1	3	1	1	2	4	2	4	0
1472	2	1	2	1	1	1	3	2			3	3	2	2	1	2	1	1	3	1	1	2	4	2	4	0
1473	4	2	2	2	2	2	2	2			1	2	2	2	2	2	2	2	2	2	2	2	4	2	4	0
1474	3	2	2	2	2	2	1	2			2	1	2	2	2	1	2	2	1	2	2	2	4	2	4	0
1475	5	2	2	2	2	1	1	2			2	1	2	2	2	2	2	2	1	2	2	2	4	2	4	0
1476	2	1	1	1	1	2	5	2			3	5	2	2	1	2	1	1	4	1	1	2	4	2	4	0
1477	4	2	2	2	2	1	1	2			1	1	2	2	2	2	2	2	1	2	2	2	4	2	4	0
1478	5	2	2	2	2	1	1	2			1	1	2	2	1	2	2	2	1	2	2	2	4	2	4	0
1479	2	1	1	1	2	1	5	2			5	5	2	2	2	2	1	1	3	1	1	2	4	2	4	0
1480	1	2	2	2	1	2	2	1	2	2	2	2	2	2	2	2	2	2	2	2	2	2	4	2	4	1
1481	3	1	1	1	2	1	5	2			1	5	2	2	2	2	1	1	2	1	1	2	4	2	4	0
1482	1	1	3	1	2	2	2	2			2	2	2	2	1	2	1	1	2	1	1	2	4	2	4	0
1483	1	2	3	2	1	2	2	2			2	2	2	2	2	2	2	2	2	2	2	2	4	2	4	0
1484	1	2	3	2	1	2	2	2			3	2	2	2	2	2	2	2	2	2	2	2	4	2	4	0
1485	3	2	2	2	2	1	1	2			2	1	2	2	2	1	2	2	1	2	2	2	4	2	4	0
1486	5	2	2	2	2	2	1	2			2	1	2	2	2	2	2	2	1	2	2	2	4	2	4	0
1487	2	1	1	1	2	1	5	2			3	5	2	2	1	2	1	1	3	1	1	1	2	2	4	0
1488	4	1	2	1	1	1	5	2			3	5	2	2	2	1	1	1	4	1	1	2	4	2	4	0
1489	3	2	2	2	1	2	4	2			4	4	2	2	2	2	2	2	4	2	2	2	4	2	4	0
1490	2	1	3	1	2	1	4	2			4	4	2	2	2	2	1	1	4	1	1	2	4	2	4	0
1491	4	1	1	1	1	1	5	2			1	5	2	2	1	2	1	1	3	1	1	2	4	2	4	0
1492	1	2	3	2	2	2	2	2			1	2	2	2	2	2	2	2	2	2	2	2	4	2	4	0
1493	2	2	2	2	2	2	4	2			2	4	2	2	2	2	2	2	4	2	2	2	4	2	4	0
1494	2	1	1	1	2	2	4	2			2	4	2	2	2	1	1	1	4	1	1	2	4	2	4	0
1495	3	2	2	2	1	1	4	1	2	2	2	4	2	2	2	1	2	2	4	2	2	2	4	1	2	1
1496	4	2	2	2	2	2	3	2			1	3	2	2	2	2	2	2	3	2	2	2	4	2	4	0
1497	4	1	1	1	1	2	5	2			1	5	2	2	2	1	1	1	3	1	1	2	4	2	4	0
1498	2	2	2	2	1	1	4	2			4	4	2	2	2	2	2	2	4	2	2	2	4	2	4	0
1499	3	2	2	2	2	1	5	2			5	5	2	2	2	2	2	2	3	2	2	2	4	2	4	0
1500	2	2	2	2	2	1	4	2			4	4	2	2	1	2	2	2	4	2	2	2	4	2	4	0
1501	1	1	3	1	2	2	3	2			2	3	2	2	2	2	1	1	3	1	1	2	4	2	4	0
1502	5	2	2	2	1	2	4	2			3	4	2	2	1	2	2	2	4	2	2	2	4	1	2	0
1503	3	1	1	1	1	1	5	2			1	5	2	2	1	2	1	1	3	1	1	1	2	2	4	0
1504	5	2	2	2	1	3	1	2			1	1	2	2	2	2	2	2	1	2	2	2	4	2	4	0
1505	1	2	3	2	2	2	2	2			2	2	2	1	2	2	2	2	2	2	2	2	4	2	4	0
1506	3	1	1	1	2	1	5	2			1	5	2	2	2	2	1	1	2	1	1	1	2	2	4	0
1507	2	2	2	2	1	2	5	1	2	2	2	5	2	2	2	2	2	2	3	2	2	2	4	1	3	1
1508	3	2	2	2	2	1	5	2			1	5	2	2	1	2	2	2	3	2	2	2	4	2	4	0
1509	2	2	2	2	1	1	4	2			2	4	1	2	2	2	2	2	4	2	2	2	4	2	4	0
1510	2	1	1	1	1	1	5	2			2	5	2	2	2	1	1	1	3	1	1	1	2	1	3	0
1511	2	1	2	1	1	2	4	2			4	4	2	2	2	1	1	1	4	1	1	2	4	2	4	0
1512	2	1	2	1	2	1	3	2			3	3	2	2	1	2	1	1	3	1	1	2	4	2	4	0
1513	4	1	2	1	2	2	3	2			2	3	2	2	2	2	1	1	3	1	1	2	4	2	4	0
1514	3	2	2	2	1	2	1	2			1	1	2	2	1	2	2	2	1	2	2	2	4	2	4	0
1515	1	1	3	1	1	2	2	2			2	2	2	2	2	1	1	1	2	1	1	2	4	2	4	0
1516	4	1	1	1	2	1	5	2			2	5	2	2	1	2	1	1	3	1	1	1	2	1	3	0
1517	5	1	2	1	2	1	3	2			3	3	2	2	2	2	1	1	3	1	1	2	4	2	4	0
1518	2	2	3	2	2	1	5	2			2	5	2	2	2	1	2	2	2	2	2	2	4	2	4	0
1519	4	1	1	1	1	2	5	2			2	5	2	2	2	1	1	1	2	1	1	2	4	2	4	0
1520	2	1	2	1	2	2	4	2			2	4	2	2	2	2	1	1	4	1	1	2	4	2	4	0
1521	5	1	2	1	2	2	3	2			3	3	2	1	2	2	1	1	3	1	1	2	4	2	4	0
1522	5	1	1	1	1	1	5	2			1	5	2	2	2	2	1	1	2	1	1	2	4	2	4	0
1523	3	2	2	2	2	2	1	2			1	1	2	2	2	2	2	2	1	2	2	2	4	2	4	0
1524	5	2	2	2	2	2	1	2			1	1	2	2	2	1	2	2	1	2	2	2	4	2	4	0
1525	4	2	2	2	2	1	1	2			1	1	2	2	2	2	2	2	1	2	2	2	4	2	4	0
1526	4	1	2	1	2	2	3	2			3	3	2	2	2	1	1	1	3	1	1	2	4	2	4	0
1527	2	2	2	2	2	1	1	2			1	1	2	2	2	2	2	2	1	2	2	2	4	2	4	0
1528	2	2	2	2	1	1	2	2			2	2	1	2	2	2	2	2	2	2	2	2	4	2	4	0
1529	5	2	2	2	1	1	2	2			2	2	2	2	1	2	2	2	2	2	2	2	4	2	4	0
1530	3	2	2	2	2	2	1	2			1	1	2	2	2	2	2	2	4	2	2	2	4	2	4	0
1531	4	2	2	2	2	1	1	2			1	1	2	2	2	2	2	2	3	2	2	2	4	2	4	0
1532	1	1	3	1	2	2	2	2			3	2	2	1	2	2	1	1	2	1	1	2	4	2	4	0
1533	4	1	1	1	2	2	5	2			1	5	2	2	1	2	1	1	2	1	1	2	4	2	4	0
1534	2	2	2	2	1	2	1	2			1	1	2	2	2	2	2	2	3	2	2	2	4	2	4	0
1535	4	1	3	1	1	1	5	1	2	2	1	5	2	2	2	2	1	1	3	1	1	2	4	2	4	1
1536	2	1	2	1	1	2	4	2			4	4	2	2	1	2	1	1	4	1	1	2	4	2	4	0
1537	4	2	2	2	1	1	1	2			1	1	1	2	2	2	2	2	1	2	2	2	4	2	4	0
1538	3	2	2	2	2	2	1	2			1	1	2	2	1	2	2	2	4	2	2	2	4	2	4	0
1539	2	2	2	2	2	2	1	2			1	1	2	2	1	2	2	2	1	2	2	2	4	2	4	0
1540	4	2	2	2	2	1	2	2			2	2	2	2	2	2	2	2	2	2	2	2	4	2	4	0
1541	3	1	1	1	2	1	5	2			2	5	2	2	2	2	1	1	2	1	1	1	2	2	4	0
1542	1	1	3	1	2	2	2	2			2	2	2	2	1	2	1	1	2	1	1	2	4	2	4	0
1543	4	2	2	2	2	1	1	2			1	1	2	1	2	2	2	2	3	2	2	2	4	2	4	0
1544	5	2	2	2	2	2	3	2			3	3	2	2	2	2	2	2	3	2	2	2	4	2	4	0
1545	2	2	2	2	2	2	3	2			3	3	2	2	2	1	2	2	3	2	2	2	4	2	4	0
1546	4	2	2	2	2	1	4	2			4	4	2	2	2	2	2	2	4	2	2	2	4	2	4	0
1547	2	1	1	1	2	2	5	2			5	5	2	2	2	2	1	1	2	1	1	2	4	2	4	0
1548	1	2	3	2	1	2	3	2			3	3	2	2	2	1	2	2	3	2	2	2	4	2	4	0
1549	4	2	2	2	1	1	1	2			1	1	2	2	1	2	2	2	1	2	2	2	4	2	4	0
1550	3	2	2	2	1	2	1	1	1	1	1	1	2	2	2	2	2	2	1	2	2	2	4	2	4	1
1551	4	1	1	1	1	1	5	2			3	5	2	2	2	2	1	1	3	1	1	2	4	2	4	0
1552	4	1	1	1	2	2	5	2			3	5	2	2	1	2	1	1	3	1	1	2	4	1	2	0
1553	4	2	2	2	2	2	1	2			1	1	2	2	2	2	2	2	1	2	2	2	4	2	4	0
1554	1	2	2	2	2	2	1	2			1	1	2	2	2	1	2	2	1	2	2	2	4	2	4	0
1555	2	1	2	1	2	2	3	2			3	3	2	2	2	1	1	1	3	1	1	2	4	1	2	0
1556	2	2	2	2	2	1	1	2			1	1	2	2	2	2	2	2	2	2	2	2	4	2	4	0
1557	1	2	2	2	2	2	1	1	1	1	2	1	2	2	1	2	2	2	2	2	2	2	4	2	4	1
1558	4	2	2	2	2	1	1	2			1	1	2	2	2	2	2	2	1	2	2	2	4	2	4	0
1559	5	1	3	1	2	2	2	2			3	2	2	2	2	2	1	1	2	1	1	2	4	2	4	0
1560	4	2	2	2	2	1	4	2			4	4	2	2	2	2	2	2	4	2	2	2	4	2	4	0
1561	2	1	1	1	2	2	5	2			4	5	2	2	2	1	1	1	3	1	1	2	4	1	3	0
1562	4	1	2	1	1	3	3	2			4	3	2	1	2	2	1	1	3	1	1	2	4	2	4	0
1563	2	1	2	1	1	2	4	2			1	4	2	2	2	2	1	1	4	1	1	1	2	2	4	0
1564	4	1	1	1	1	1	5	2			1	5	1	2	2	2	1	1	4	1	1	2	4	2	4	0
1565	3	2	2	2	1	1	3	2			1	3	2	2	1	2	2	2	3	2	2	2	4	2	4	0
1566	2	2	2	2	2	1	1	2			2	1	2	2	2	2	2	2	1	2	2	2	4	2	4	0
1567	2	2	2	2	2	1	1	2			1	1	2	2	2	2	2	2	1	2	2	2	4	2	4	0
1568	2	1	2	1	2	2	3	2			3	3	2	2	2	1	1	1	3	1	1	2	4	2	4	0
1569	5	1	2	1	2	1	2	2			6	2	2	2	1	2	1	1	2	1	1	1	2	2	4	0
1570	1	1	3	1	2	2	2	2			4	2	2	2	2	2	1	1	2	1	1	2	4	2	4	0
1571	2	2	2	2	2	2	2	2			1	2	2	2	2	2	2	2	2	2	2	2	4	2	4	0
1572	2	2	2	2	2	2	3	2			1	3	2	2	1	2	2	2	3	2	2	2	4	2	4	0
1573	2	2	2	2	2	2	4	2			4	4	2	2	1	2	2	2	4	2	2	2	4	2	4	0
1574	3	1	1	1	2	1	5	2			5	5	2	2	2	2	1	1	3	1	1	2	4	1	2	0
1575	5	2	3	2	2	2	2	2			6	2	2	2	2	2	2	2	2	2	2	2	4	2	4	0
1576	5	1	3	1	1	2	5	2			1	5	2	2	2	1	1	1	4	1	1	2	4	2	4	0
1577	1	2	3	2	1	2	2	2			1	2	2	2	1	2	2	2	2	2	2	2	4	2	4	0
1578	2	1	2	1	1	1	3	2			3	3	2	2	2	1	1	1	3	1	1	2	4	2	4	0
1579	2	2	2	2	1	1	1	2			1	1	2	2	2	2	2	2	1	2	2	2	4	2	4	0
1580	2	2	2	2	2	1	1	1	2	2	2	1	2	2	2	2	2	2	1	2	2	2	4	1	2	1
1581	2	1	2	1	2	2	4	2			3	4	2	2	2	1	1	1	4	1	1	2	4	2	4	0
1582	2	1	1	1	2	1	5	2			3	5	2	2	2	2	1	1	3	1	1	1	2	2	4	0
1583	2	2	2	2	2	2	1	2			2	1	2	2	2	2	2	2	2	2	2	2	4	2	4	0
1584	3	2	2	2	2	1	1	2			2	1	2	2	1	2	2	2	3	2	2	2	4	2	4	0
1585	2	2	3	2	2	1	4	2			4	4	2	2	2	1	2	2	4	2	2	2	4	2	4	0
1586	2	1	1	1	2	2	5	2			2	5	2	2	2	2	1	1	4	1	1	2	4	2	4	0
1587	2	1	2	1	2	1	4	2			2	4	2	2	1	2	1	1	4	1	1	2	4	2	4	0
1588	3	2	2	2	2	1	1	2			2	1	2	2	2	1	2	2	1	2	2	2	4	2	4	0
1589	2	2	2	2	2	1	1	2			2	1	2	2	2	2	2	2	2	2	2	2	4	2	4	0
1590	2	2	2	2	1	2	1	2			1	1	2	2	1	2	2	2	3	2	2	2	4	2	4	0
1591	1	2	3	2	1	2	2	2			2	2	2	1	2	2	2	2	2	2	2	2	4	2	4	0
1592	3	2	2	2	1	2	1	2			1	1	1	2	2	2	2	2	1	2	2	2	4	2	4	0
1593	1	1	3	1	1	2	2	2			2	2	2	2	2	1	1	1	2	1	1	2	4	2	4	0
1594	5	2	2	2	2	1	1	2			1	1	2	2	2	2	2	2	3	2	2	2	4	2	4	0
1595	3	1	1	1	2	1	5	2			3	5	2	2	2	2	1	1	4	1	1	2	4	2	4	0
1596	4	2	2	2	2	1	1	2			1	1	2	1	2	2	2	2	3	2	2	2	4	2	4	0
1597	2	1	1	1	2	1	1	2			1	1	2	2	2	2	1	1	3	1	1	2	4	2	4	0
1598	5	1	3	1	2	3	5	2			1	5	2	2	2	1	1	1	3	1	1	2	4	2	4	0
1599	4	2	2	2	2	1	1	2			1	1	1	2	2	2	2	2	1	2	2	2	4	2	4	0
1600	1	1	3	1	2	2	2	2			2	2	2	2	2	2	1	1	2	1	1	1	2	2	4	0
1601	2	1	2	1	2	1	4	2			1	4	2	2	1	2	1	1	4	1	1	2	4	2	4	0
1602	3	1	2	1	2	2	4	2			1	4	2	2	1	2	1	1	4	1	1	2	4	2	4	0
1603	2	1	2	1	2	2	3	1	2	2	2	3	2	2	2	2	1	1	3	1	1	2	4	1	3	1
1604	2	2	2	2	1	1	1	2			2	1	1	2	2	2	2	2	1	2	2	2	4	2	4	0
1605	4	1	1	1	1	2	5	2			2	5	2	2	2	1	1	1	3	1	1	2	4	2	4	0
1606	2	2	2	2	1	1	4	2			2	4	2	2	2	2	2	2	4	2	2	2	4	2	4	0
1607	2	1	1	1	1	1	5	2			6	5	2	2	2	2	1	1	3	1	1	2	4	1	2	0
1608	3	1	2	1	2	1	3	2			3	3	1	2	2	2	1	1	3	1	1	2	4	2	4	0
1609	2	1	2	1	2	2	1	2			1	1	2	2	2	1	1	1	2	1	1	2	4	2	4	0
1610	2	2	2	2	2	1	1	2			1	1	1	2	2	2	2	2	2	2	2	2	4	2	4	0
1611	4	2	2	2	2	2	1	2			1	1	2	2	1	2	2	2	3	2	2	2	4	2	4	0
1612	3	1	2	1	2	2	2	2			2	2	2	2	2	1	1	1	2	1	1	2	4	2	4	0
1613	2	1	2	1	2	2	3	2			2	3	2	2	2	2	1	1	3	1	1	2	4	2	4	0
1614	2	1	1	1	1	2	5	2			2	5	2	2	1	2	1	1	4	1	1	2	4	2	4	0
1615	3	1	1	1	1	2	5	2			6	5	1	2	2	2	1	1	3	1	1	2	4	2	4	0
1616	5	2	2	2	2	3	1	1	2	2	1	1	1	2	2	2	2	2	2	2	2	1	2	2	4	1
1617	5	2	2	2	2	1	1	2			1	1	2	2	1	2	2	2	2	2	2	2	4	2	4	0
1618	5	2	3	2	1	2	2	2			2	2	2	2	2	2	2	2	2	2	2	2	4	2	4	0
1619	3	1	3	1	1	1	3	2			3	3	1	2	2	2	1	1	3	1	1	2	4	2	4	0
1620	1	1	3	1	2	2	3	2			3	3	2	2	2	2	1	1	3	1	1	2	4	2	4	0
1621	2	2	2	2	2	1	1	2			1	1	2	2	2	1	2	2	3	2	2	2	4	2	4	0
1622	2	2	3	2	1	1	4	2			2	4	2	2	2	2	2	2	4	2	2	2	4	2	4	0
1623	3	2	2	2	1	2	1	2			2	1	2	2	2	2	2	2	2	2	2	2	4	2	4	0
1624	4	2	2	2	1	2	1	2			2	1	2	2	1	2	2	2	2	2	2	2	4	2	4	0
1625	3	2	2	2	1	1	1	2			1	1	2	2	2	2	2	2	2	2	2	2	4	2	4	0
1626	5	1	2	1	2	2	3	2			3	3	2	2	2	1	1	1	3	1	1	2	4	2	4	0
1627	2	1	2	1	2	1	4	2			1	4	2	1	2	2	1	1	4	1	1	2	4	2	4	0
1628	2	1	2	1	1	1	4	2			3	4	2	2	1	2	1	1	4	1	1	1	2	2	4	0
1629	4	1	2	1	1	2	3	2			3	3	2	2	1	2	1	1	3	1	1	2	4	1	2	0
1630	3	1	2	1	2	1	3	2			1	3	2	2	2	2	1	1	3	1	1	1	4	1	4	0
1631	4	1	1	1	1	2	5	2			6	5	2	2	2	2	1	1	3	1	1	2	4	2	4	0
1632	5	1	2	1	1	2	2	2			2	2	2	2	2	2	1	1	2	1	1	2	4	2	4	0
1633	2	2	2	2	2	1	1	2			1	1	2	2	2	2	2	2	3	2	2	2	4	2	4	0
1634	4	2	2	2	1	1	1	2			1	1	2	2	2	2	2	2	2	2	2	2	4	2	4	0
1635	4	2	2	2	2	1	1	2			1	1	2	2	1	2	2	2	2	2	2	2	4	2	4	0
1636	1	2	3	2	1	2	2	2			2	2	2	2	2	1	2	2	2	2	2	2	4	2	4	0
1637	5	1	2	1	1	1	3	1	2	2	2	3	2	2	2	1	1	1	3	1	1	2	4	2	4	1
1638	2	1	3	1	2	1	4	2			4	4	2	1	2	2	1	1	4	1	1	2	4	2	4	0
1639	5	2	2	2	2	1	1	2			1	1	1	2	2	2	2	2	3	2	2	2	4	2	4	0
1640	2	2	2	2	2	2	1	2			1	1	2	2	2	2	2	2	3	2	2	2	4	2	4	0
1641	1	2	3	2	2	2	2	2			2	2	1	2	2	2	2	2	2	2	2	2	4	2	4	0
1642	1	2	3	2	2	2	3	2			3	3	2	2	1	2	2	2	3	2	2	2	4	2	4	0
1643	4	2	2	2	1	1	1	2			1	1	2	2	2	1	2	2	1	2	2	2	4	2	4	0
1644	1	2	2	2	1	2	1	2			1	1	1	2	2	2	2	2	3	2	2	2	4	2	4	0
1645	5	2	2	2	1	1	1	2			1	1	2	2	2	1	2	2	1	2	2	2	4	2	4	0
1646	2	2	2	2	1	1	1	2			1	1	2	2	1	2	2	2	1	2	2	2	4	2	4	0
1647	3	2	2	2	2	1	3	2			3	3	2	2	2	1	2	2	3	2	2	2	4	2	4	0
1648	2	2	2	2	2	1	3	2			3	3	2	2	2	1	2	2	3	2	2	2	4	2	4	0
1649	5	2	2	2	2	1	2	2			2	2	2	2	2	2	2	2	2	2	2	2	4	2	4	0
1650	4	2	2	2	2	3	1	2			1	1	2	2	1	2	2	2	3	2	2	2	4	2	4	0
1651	2	1	1	1	2	2	5	2			4	5	2	2	2	2	1	1	2	1	1	2	4	2	4	0
1652	4	1	1	1	2	2	5	2			6	5	2	2	1	2	1	1	3	1	1	2	4	2	4	0
1653	3	1	2	1	1	1	4	1	1	1	2	4	2	2	2	2	1	1	4	1	1	1	2	1	2	1
1654	5	2	2	2	1	2	1	2			2	1	2	1	2	2	2	2	4	2	2	2	4	2	4	0
1655	4	2	2	2	1	2	1	2			2	1	1	2	2	2	2	2	3	2	2	2	4	2	4	0
1656	2	2	2	2	2	1	1	2			1	1	2	2	1	2	2	2	2	2	2	2	4	2	4	0
1657	2	2	2	2	1	1	1	2			1	1	2	2	2	2	2	2	4	2	2	2	4	2	4	0
1658	4	2	2	2	2	1	1	2			1	1	2	2	1	2	2	2	4	2	2	2	4	2	4	0
1659	1	1	3	1	2	2	2	2			2	2	2	2	1	2	1	1	2	1	1	2	4	2	4	0
1660	4	2	2	2	2	2	1	2			1	1	2	2	2	2	2	2	3	2	2	2	4	2	4	0
1661	2	2	2	2	1	1	1	2			1	1	2	2	1	2	2	2	2	2	2	2	4	2	4	0
1662	1	2	3	2	2	2	2	2			2	2	2	2	2	2	2	2	2	2	2	2	4	2	4	0
1663	2	2	2	2	2	1	1	2			1	1	1	2	2	2	2	2	1	2	2	2	4	2	4	0
1664	4	1	1	1	2	1	5	2			5	5	2	2	2	1	1	1	2	1	1	2	4	2	4	0
1665	5	1	3	1	2	3	4	1	2	2	2	4	2	2	2	2	1	1	4	1	1	2	4	1	3	1
1666	4	1	2	1	1	1	3	2			2	3	1	2	2	2	1	1	3	1	1	2	4	2	4	0
1667	5	1	2	1	2	1	3	2			3	3	2	2	1	2	1	1	3	1	1	1	2	2	4	0
1668	2	2	2	2	2	1	1	2			1	1	2	2	2	2	2	2	1	2	2	2	4	2	4	0
1669	2	1	1	1	1	2	5	2			3	5	2	2	1	2	1	1	2	1	1	2	4	2	4	0
1670	5	1	2	1	2	1	4	2			3	4	2	2	2	2	1	1	4	1	1	2	4	1	3	0
1671	4	1	1	1	1	2	5	2			2	5	2	2	2	1	1	1	2	1	1	2	4	2	4	0
1672	4	2	2	2	1	2	2	2			2	2	2	2	2	2	2	2	2	2	2	2	4	2	4	0
1673	2	2	2	2	1	1	1	2			1	1	2	2	2	2	2	2	3	2	2	2	4	2	4	0
1674	2	2	2	2	2	1	1	2			1	1	2	2	1	2	2	2	1	2	2	2	4	2	4	0
1675	4	1	2	1	2	1	3	2			2	3	2	2	1	2	1	1	3	1	1	2	4	2	4	0
1676	1	2	3	2	2	1	3	2			2	3	2	2	2	1	2	2	3	2	2	2	4	2	4	0
1677	5	2	2	2	1	2	1	2			1	1	2	2	2	2	2	2	1	2	2	2	4	2	4	0
1678	5	2	2	2	2	2	1	2			1	1	1	2	2	2	2	2	3	2	2	2	4	2	4	0
1679	2	2	2	2	2	2	1	2			1	1	2	2	2	2	2	2	2	2	2	2	4	2	4	0
1680	4	1	1	1	1	1	5	2			3	5	2	2	2	2	1	1	3	1	1	1	2	2	4	0
1681	5	1	2	1	2	2	4	2			2	4	2	2	1	2	1	1	4	1	1	2	4	2	4	0
1682	2	1	2	1	1	2	4	2			2	4	2	2	2	1	1	1	4	1	1	2	4	1	3	0
1683	4	2	2	2	1	1	1	2			3	1	2	2	2	1	2	2	1	2	2	2	4	2	4	0
1684	1	2	2	2	2	2	1	2			2	1	2	2	2	2	2	2	1	2	2	2	4	2	4	0
1685	5	2	2	2	2	1	1	2			1	1	2	2	2	2	2	2	1	2	2	2	4	2	4	0
1686	4	1	1	1	2	1	5	2			4	5	2	2	2	2	1	1	3	1	1	2	4	2	4	0
1687	4	1	2	1	2	1	3	1	2	2	2	3	2	2	2	1	1	1	3	1	1	2	4	2	4	1
1688	2	1	2	1	1	2	4	2			4	4	2	2	1	2	1	1	4	1	1	2	4	2	4	0
1689	5	2	2	2	1	1	2	2			2	2	2	2	2	2	2	2	2	2	2	2	4	2	4	0
1690	1	2	3	2	2	2	3	2			3	3	2	2	2	2	2	2	3	2	2	2	4	2	4	0
1691	4	2	2	2	1	2	1	2			1	1	2	2	2	1	2	2	1	2	2	2	4	2	4	0
1692	1	1	3	1	2	2	2	2			2	2	2	2	2	2	1	1	2	1	1	2	4	2	4	0
1693	5	2	2	2	2	3	1	2			1	1	2	2	2	1	2	2	2	2	2	2	4	2	4	0
1694	2	1	2	1	2	2	3	2			3	3	2	2	2	2	1	1	3	1	1	1	2	1	3	0
1695	3	2	2	2	1	2	1	2			2	1	2	2	1	2	2	2	2	2	2	2	4	2	4	0
1696	5	1	2	1	2	2	1	2			2	1	2	2	2	2	1	1	3	1	1	2	4	2	4	0
1697	5	2	2	2	2	2	1	2			2	1	2	2	2	2	2	2	2	2	2	2	4	2	4	0
1698	4	2	2	2	1	1	1	2			2	1	2	2	2	2	2	2	2	2	2	2	4	2	4	0
1699	3	1	2	1	2	1	4	2			4	4	2	2	1	2	1	1	4	1	1	2	4	2	4	0
1700	2	1	2	1	2	1	3	2			3	3	2	2	2	1	1	1	3	1	1	2	4	2	4	0
1701	5	2	2	2	2	1	1	2			1	1	2	2	2	1	2	2	1	2	2	2	4	2	4	0
1702	1	2	3	2	2	2	2	2			2	2	2	2	2	2	2	2	2	2	2	2	4	2	4	0
1703	2	2	2	2	2	2	1	2			1	1	2	2	2	2	2	2	1	2	2	2	4	2	4	0
1704	4	1	2	1	1	1	3	2			3	3	2	2	1	2	1	1	3	1	1	2	4	2	4	0
1705	2	1	1	1	2	2	4	2			4	4	2	2	2	2	1	1	4	1	1	2	4	2	4	0
1706	4	2	2	2	2	1	1	2			1	1	2	2	2	2	2	2	3	2	2	2	4	2	4	0
1707	4	2	2	2	1	1	1	2			1	1	2	2	1	2	2	2	1	2	2	2	4	2	4	0
1708	4	2	2	2	2	3	1	1	2	2	2	1	2	2	2	2	2	2	2	2	2	2	4	2	4	1
1709	3	2	2	2	2	1	1	2			1	1	1	2	2	2	2	2	1	2	2	2	4	2	4	0
1710	2	2	2	2	2	2	1	2			1	1	2	2	2	2	2	2	1	2	2	2	4	2	4	0
1711	3	1	1	1	1	2	5	2			3	5	1	2	2	2	1	1	3	1	1	2	4	2	4	0
1712	5	2	2	2	1	1	3	2			4	3	2	2	2	2	2	2	3	2	2	2	4	2	4	0
1713	5	1	2	1	1	2	3	2			2	3	2	2	2	1	1	1	3	1	1	2	4	2	4	0
1714	3	2	2	2	1	1	3	2			3	3	2	2	2	1	2	2	3	2	2	2	4	2	4	0
1715	4	1	2	1	2	1	4	2			6	4	1	2	2	2	1	1	4	1	1	2	4	2	4	0
1716	3	1	2	1	1	1	4	2			5	4	2	1	2	2	1	1	4	1	1	1	2	1	3	0
1717	4	2	2	2	2	1	1	2			1	1	2	1	2	2	2	2	1	2	2	2	4	2	4	0
1718	2	1	2	1	2	1	3	2			1	3	2	2	2	1	1	1	3	1	1	2	4	2	4	0
1719	2	1	2	1	2	2	3	2			1	3	2	1	2	2	1	1	3	1	1	2	4	2	4	0
1720	4	1	2	1	2	2	2	2			2	2	2	2	1	2	1	1	2	1	1	2	4	2	4	0
1721	5	1	2	1	1	2	3	2			3	3	2	2	1	2	1	1	3	1	1	2	4	2	4	0
1722	1	2	2	2	1	2	2	2			2	2	2	2	1	2	2	2	2	2	2	2	4	2	4	0
1723	2	1	2	1	1	2	4	2			1	4	2	2	2	2	1	1	4	1	1	2	4	2	4	0
1724	5	2	2	2	1	1	3	2			1	3	2	2	2	2	2	2	3	2	2	2	4	2	4	0
1725	2	1	1	1	2	1	5	2			1	5	2	2	2	1	1	1	2	1	1	2	4	2	4	0
1726	2	1	2	1	2	2	3	2			3	3	2	2	1	2	1	1	3	1	1	2	4	2	4	0
1727	1	2	2	1	2	1	3	2			3	3	1	2	2	2	1	1	3	1	1	2	4	2	4	0
1728	4	2	2	2	2	1	4	2			4	4	2	2	2	1	2	2	4	2	2	2	4	2	4	0
1729	5	2	2	2	2	2	1	2			2	1	2	2	1	2	2	2	1	2	2	2	4	2	4	0
1730	4	1	2	1	2	2	4	2			2	4	2	2	2	1	1	1	4	1	1	2	4	2	4	0
1731	2	1	2	1	1	1	4	2			2	4	1	2	2	2	1	1	4	1	1	2	4	2	4	0
1732	5	1	2	1	2	1	4	2			4	4	2	2	2	2	1	1	4	1	1	2	4	2	4	0
1733	1	1	3	1	1	2	3	1	2	2	2	3	2	2	2	2	1	1	3	1	1	2	4	1	4	1
1734	2	2	2	2	1	2	1	2			1	1	2	2	2	1	2	2	1	2	2	2	4	2	4	0
1735	2	2	2	2	2	1	1	2			2	1	2	2	2	2	2	2	1	2	2	2	4	2	4	0
1736	3	2	2	2	2	1	1	2			2	1	2	2	2	2	2	2	1	2	2	2	4	2	4	0
1737	2	1	1	1	1	1	5	2			4	5	2	2	2	2	1	1	3	1	1	2	4	2	4	0
1738	3	1	2	1	1	1	4	2			4	4	2	2	2	1	1	1	4	1	1	2	4	2	4	0
1739	4	2	2	2	1	3	4	2			2	4	2	2	2	2	2	2	4	2	2	2	4	2	4	0
1740	2	2	2	2	2	1	4	2			1	4	2	2	2	2	2	2	4	2	2	2	4	2	4	0
1741	2	2	2	2	2	2	3	2			2	3	2	2	2	2	2	2	3	2	2	2	4	2	4	0
1742	4	2	2	2	1	1	1	2			1	1	2	2	1	2	2	2	1	2	2	2	4	2	4	0
1743	2	2	2	2	2	1	1	2			2	1	2	2	2	2	2	2	1	2	2	2	4	2	4	0
1744	4	1	2	1	2	3	3	2			3	3	2	2	2	1	1	1	3	1	1	1	2	2	4	0
1745	3	1	1	1	2	1	5	2			4	5	2	2	2	1	1	1	3	1	1	2	4	2	4	0
1746	4	1	1	1	2	1	5	2			4	5	2	2	2	1	1	1	2	1	1	2	4	2	4	0
1747	1	1	3	1	2	1	2	2			2	2	2	2	2	2	1	1	2	1	1	2	4	2	4	0
1748	2	1	3	1	2	2	5	2			2	5	2	2	2	2	1	1	3	1	1	2	4	2	4	0
1749	4	1	2	1	2	1	4	2			2	4	2	2	2	2	1	1	4	1	1	2	4	1	3	0
1750	3	1	2	1	2	1	3	2			2	3	2	2	2	2	1	1	3	1	1	2	4	2	4	0
1751	3	2	2	2	2	2	1	2			1	1	2	2	2	2	2	2	1	2	2	2	4	2	4	0
1752	2	2	2	2	1	1	1	2			1	1	2	2	1	2	2	2	3	2	2	2	4	2	4	0
1753	1	2	2	2	1	2	1	2			1	1	2	2	2	2	2	2	2	2	2	2	4	2	4	0
1754	2	2	2	2	2	1	1	2			1	1	2	2	1	2	2	2	1	2	2	2	4	2	4	0
1755	2	1	2	1	2	1	3	2			2	3	2	2	1	2	1	1	3	1	1	1	2	2	4	0
1756	2	1	2	1	1	2	3	2			2	3	2	2	2	1	1	1	3	1	1	2	4	2	4	0
1757	3	2	2	2	2	2	1	2			1	1	2	2	2	1	2	2	4	2	2	2	4	2	4	0
1758	3	2	2	2	2	2	1	1	2	2	1	1	2	2	2	2	2	2	1	2	2	2	4	2	4	1
1759	4	2	2	2	2	1	3	2			4	3	2	2	2	2	2	2	3	2	2	2	4	2	4	0
1760	2	2	2	2	1	2	3	2			4	3	2	2	2	2	2	2	3	2	2	2	4	2	4	0
1761	4	2	2	2	2	2	1	2			1	1	2	2	2	2	2	2	1	2	2	2	4	2	4	0
1762	1	2	2	2	1	2	2	2			2	2	1	2	2	2	2	2	2	2	2	2	4	2	4	0
1763	4	2	2	2	1	2	1	2			1	1	2	2	2	2	2	2	3	2	2	2	4	2	4	0
1764	2	2	2	2	1	1	1	2			1	1	2	2	2	2	2	2	2	2	2	2	4	2	4	0
1765	3	2	2	2	1	1	1	2			1	1	2	2	2	1	2	2	1	2	2	2	4	2	4	0
1766	2	2	2	2	2	1	1	1	2	2	2	1	2	2	2	1	2	2	2	2	2	2	4	2	4	1
1767	4	2	2	2	2	1	1	2			4	2	2	2	2	2	2	2	1	2	2	2	4	2	4	0
1768	5	2	3	2	2	2	2	2			1	1	2	2	2	2	2	2	2	2	2	2	4	2	4	0
1769	2	2	2	2	2	2	2	2			1	1	2	2	1	2	2	2	2	2	2	2	4	2	4	0
1770	3	2	2	2	2	1	5	2			6	1	2	2	1	2	2	2	5	2	2	2	4	2	4	0
1771	5	1	2	3	1	2	4	2			4	2	2	2	2	2	1	1	4	1	1	2	4	2	4	0
1772	2	2	2	2	2	1	1	2			1	2	2	2	2	1	2	2	1	2	2	2	4	2	4	0
1773	2	2	2	2	2	1	1	2			6	2	2	2	2	2	2	2	1	2	2	2	4	2	4	0
1774	2	2	2	2	2	2	1	1	2	2	1	2	2	2	2	2	2	2	1	2	1	2	4	2	4	1
1775	2	2	2	2	2	2	2	2			2	2	2	2	1	2	2	2	2	2	2	2	4	2	4	0
1776	2	2	2	2	2	2	2	2			2	3	2	2	2	1	2	2	2	2	2	2	4	2	4	0
1777	4	1	1	3	1	1	5	2			1	2	2	2	1	2	1	1	4	1	1	1	2	1	2	0
1778	5	1	1	3	1	2	5	2			1	2	2	2	2	2	1	1	3	1	1	2	4	2	4	0
1779	2	2	2	2	2	1	4	2			4	2	2	2	2	1	2	2	4	2	2	2	4	2	4	0
1780	2	2	2	2	2	2	3	2			3	2	2	2	2	1	2	2	3	2	2	2	4	2	4	0
1781	3	2	2	2	2	1	2	2			1	2	2	2	2	1	2	2	2	2	2	2	4	2	4	0
1782	2	1	3	1	1	2	5	2			1	3	1	2	2	2	1	1	3	1	1	2	4	2	4	0
1783	1	2	3	2	2	2	3	2			3	2	2	2	2	2	2	2	3	2	2	2	4	2	4	0
1784	5	2	2	2	2	1	4	1	2	2	1	2	2	2	2	1	2	2	4	2	1	2	4	2	3	1
1785	5	1	2	3	1	2	4	2			1	1	2	2	2	1	1	1	3	1	1	1	2	1	3	0
1786	2	2	2	2	2	2	2	2			2	2	2	2	2	2	2	2	2	2	2	2	4	2	4	0
1787	3	1	2	1	1	1	2	2			6	2	2	2	2	1	1	1	2	1	1	2	4	2	4	0
1788	3	1	1	3	1	1	5	2			1	5	2	2	2	2	1	1	3	1	1	1	3	1	3	0
1789	2	2	2	2	2	1	3	2			3	2	2	2	2	2	2	2	3	2	2	2	4	2	4	0
1790	4	2	2	2	2	1	1	2			1	1	2	2	1	2	2	2	1	2	2	2	4	2	4	0
1791	5	2	2	2	2	3	1	1	2	2	5	1	2	2	1	2	2	2	1	2	1	2	4	2	4	1
1792	2	2	2	2	2	2	4	2			1	2	2	1	2	2	2	2	4	2	2	2	4	2	4	0
1793	5	2	2	2	2	2	2	2			1	2	1	2	2	2	2	2	2	2	2	2	4	2	4	0
1794	3	1	1	3	1	3	5	2			1	2	2	2	2	1	1	1	3	1	1	2	4	2	4	0
1795	3	2	2	2	2	2	2	2			2	2	2	2	2	2	2	2	2	2	2	2	4	2	4	0
1796	2	1	1	3	1	1	5	2			3	2	2	2	2	2	1	1	3	1	1	1	2	1	3	0
1797	4	1	2	1	1	1	4	2			1	4	2	2	2	2	1	1	4	1	1	2	4	2	4	0
1798	2	2	2	2	2	2	4	2			4	2	2	2	1	2	2	2	4	2	2	2	4	2	4	0
1799	1	2	2	2	2	2	2	1	3	2	1	2	2	2	2	2	2	2	2	2	1	2	4	2	4	1
1800	4	2	2	2	2	3	1	2			1	1	2	2	1	2	2	2	3	2	2	2	4	2	4	0
1801	2	2	2	2	2	2	2	2			2	2	2	2	2	2	2	2	2	2	2	2	4	2	4	0
1802	3	2	2	2	2	1	1	2			1	1	2	2	1	2	2	2	3	2	2	2	4	2	4	0
1803	4	1	2	1	1	3	3	2			3	3	2	2	2	2	1	1	3	1	1	2	4	2	4	0
1804	3	2	2	2	2	1	4	2			4	4	1	2	2	2	2	2	4	2	2	2	4	2	4	0
1805	5	2	2	2	2	2	1	2			1	1	2	2	2	2	2	2	3	2	2	2	4	2	4	0
1806	2	2	2	2	2	2	1	2			1	1	2	2	2	2	2	2	4	2	2	2	4	2	4	0
1807	3	1	1	3	1	1	5	2			5	1	2	2	2	2	1	1	5	1	1	2	4	2	4	0
1808	5	2	2	2	2	3	4	2			4	1	2	2	2	2	2	2	4	2	2	2	4	2	4	0
1809	4	1	1	3	2	1	5	1	1	1	5	2	2	2	1	2	1	1	2	1	1	1	2	1	2	1
1810	2	1	3	1	1	2	3	2			1	3	2	2	2	2	1	1	3	1	1	2	4	2	4	0
1811	2	2	3	2	2	2	4	2			1	4	2	2	1	2	2	2	4	2	2	2	4	2	4	0
1812	1	1	3	1	1	2	2	2			1	2	2	2	2	2	1	1	2	1	1	2	4	2	4	0
1813	2	2	2	2	2	1	1	2			1	1	2	2	2	1	2	2	3	2	2	2	4	2	4	0
1814	2	2	2	2	2	2	2	2			2	2	2	1	2	2	2	2	2	2	2	2	4	2	4	0
1815	3	2	2	2	2	1	1	2			1	1	2	2	1	2	2	2	3	2	2	2	4	2	4	0
1816	4	1	1	3	2	1	5	1	2	2	1	2	1	2	2	2	1	1	2	1	1	2	4	2	4	1
1817	3	1	1	3	1	3	5	2			1	2	2	2	2	2	1	1	2	1	1	2	4	2	4	0
1818	2	1	2	3	1	2	4	2			1	2	2	2	2	2	1	1	4	1	2	2	4	2	4	0
1819	2	1	2	1	1	2	4	2			1	3	2	1	2	2	1	1	4	1	1	2	4	2	4	0
1820	3	2	2	2	2	1	3	2			6	2	2	1	2	2	2	2	1	2	2	2	4	2	4	0
1821	4	1	2	1	1	3	2	2			2	2	2	2	2	1	1	1	2	1	1	1	2	1	3	0
1822	3	1	1	3	1	1	5	2			1	1	2	2	2	2	1	1	2	1	1	2	4	2	4	0
1823	4	1	1	3	1	3	5	2			5	2	2	2	2	2	1	1	3	1	1	2	4	2	4	0
1824	2	2	2	2	2	1	1	2			1	1	2	2	2	2	2	2	2	2	2	2	4	2	4	0
1825	2	1	2	1	1	1	2	2			3	1	2	1	2	2	1	1	2	1	1	2	4	2	4	0
1826	1	1	3	1	1	2	2	2			2	2	2	2	1	2	1	1	2	1	1	2	4	2	4	0
1827	5	2	2	2	2	1	3	2			3	3	2	2	2	2	2	2	3	2	2	2	4	2	4	0
1828	3	1	1	3	2	1	5	1	2	2	1	2	2	2	2	2	1	1	5	1	1	2	4	2	4	1
1829	4	1	2	1	1	3	1	2			1	1	2	2	2	1	1	1	3	1	1	2	4	2	4	0
1830	2	2	3	2	2	2	4	2			4	2	2	2	2	2	2	2	4	2	2	2	4	2	4	0
1831	4	2	1	2	2	1	3	2			3	1	2	2	2	2	2	2	3	2	2	2	4	2	4	0
1832	2	1	2	1	1	1	2	2			2	1	2	2	2	2	1	1	2	1	1	2	4	2	4	0
1833	2	2	3	2	2	2	4	2			4	2	2	2	2	1	2	2	1	2	2	2	4	2	4	0
1834	1	1	3	1	1	2	3	2			3	1	1	2	2	2	1	1	3	1	1	2	4	2	4	0
1835	4	2	2	2	2	3	1	2			1	1	1	2	2	2	2	2	2	2	2	2	4	2	4	0
1836	1	2	2	2	2	2	3	2			3	2	2	2	2	2	2	2	3	2	2	2	4	2	4	0
1837	2	2	2	2	2	2	1	2			1	1	2	1	2	2	2	2	1	2	2	2	4	2	4	0
1838	2	1	2	1	1	1	5	2			1	5	2	2	2	2	1	1	4	1	1	2	4	2	4	0
1839	2	1	1	3	1	1	3	2			3	3	2	2	2	1	1	1	3	1	1	1	2	1	2	0
1840	3	2	2	2	2	1	3	2			4	3	2	2	2	1	2	2	3	2	2	2	4	2	4	0
1841	1	1	3	1	1	2	3	2			3	2	2	2	2	2	1	1	3	1	1	2	4	2	4	0
1842	4	1	1	3	2	1	5	1	2	2	1	2	1	2	2	2	1	1	2	1	1	1	2	1	2	1
1843	2	2	2	2	2	2	4	2			1	1	2	2	2	2	2	2	2	2	2	2	4	2	4	0
1844	4	1	1	3	1	3	5	2			3	5	2	2	2	1	1	1	3	1	1	2	4	2	4	0
1845	2	2	2	2	2	1	4	2			4	4	1	2	2	2	2	2	4	2	2	2	4	2	4	0
1846	5	2	2	2	2	3	1	2			1	1	2	1	2	2	2	2	1	2	2	2	4	2	4	0
1847	4	1	1	3	1	1	4	2			4	2	2	2	2	2	1	1	4	1	1	1	2	1	2	0
1848	2	1	1	3	1	1	5	2			1	2	2	2	1	2	1	1	2	1	1	2	4	2	4	0
1849	2	2	2	2	2	2	1	2			6	1	2	2	2	2	2	2	1	2	2	2	4	2	4	0
1850	4	2	2	2	2	1	1	2			1	1	2	2	2	2	2	2	1	2	2	2	4	2	4	0
1851	1	2	3	2	2	2	2	2			2	2	2	2	2	2	2	2	2	2	2	2	4	2	4	0
1852	4	2	2	2	2	1	1	2			1	1	2	2	2	1	2	2	1	2	2	2	4	2	4	0
1853	2	1	1	3	1	1	5	2			4	5	2	2	2	2	1	1	3	1	1	1	2	1	2	0
1854	1	2	3	2	2	2	2	2			2	2	2	2	2	2	2	2	2	2	2	2	4	2	4	0
1855	2	2	2	2	2	2	1	2			1	1	2	2	2	1	2	2	1	2	2	2	4	2	4	0
1856	4	2	2	2	2	1	1	2			1	1	2	2	2	1	2	2	1	2	2	2	4	2	4	0
1857	5	2	1	2	1	3	5	2			3	5	2	2	2	2	2	2	4	2	2	2	4	2	4	0
1858	4	1	2	1	1	1	4	2			4	4	2	2	1	2	1	1	4	1	1	2	4	2	4	0
1859	2	2	2	2	2	1	1	2			1	1	2	2	2	2	2	2	1	2	2	2	4	2	4	0
1860	4	2	2	2	2	1	2	2			2	2	2	2	2	2	2	2	2	2	2	2	4	2	4	0
1861	2	2	2	2	2	2	3	2			3	3	2	2	2	2	2	2	3	2	2	2	4	2	4	0
1862	2	2	2	2	2	2	3	2			1	3	2	2	1	2	2	2	3	2	2	2	4	2	4	0
1863	4	2	2	2	2	3	2	2			6	2	2	1	2	2	2	2	2	2	2	2	4	2	4	0
1864	3	2	2	2	2	1	3	2			3	3	2	2	1	2	2	2	3	2	2	2	4	2	4	0
1865	2	1	3	1	1	2	4	2			4	4	2	2	2	1	1	1	4	1	1	2	4	2	4	0
1866	5	2	1	2	2	2	5	2			1	5	2	2	1	2	2	2	2	2	2	2	4	2	4	0
1867	4	1	1	3	1	1	5	1	1	1	1	5	2	2	2	2	1	1	3	1	1	2	4	2	4	1
1868	1	1	3	1	1	2	3	2			3	3	2	2	2	2	1	1	3	1	1	2	4	2	4	0
1869	5	1	2	3	1	3	3	2			3	3	2	2	2	1	1	1	3	1	1	2	4	2	4	0
1870	5	2	2	2	2	1	1	2			1	1	2	2	2	2	2	2	1	2	2	2	4	2	4	0
1871	2	2	2	2	2	1	3	2			3	3	1	2	2	2	2	2	3	2	2	2	4	2	4	0
1872	4	2	2	2	2	1	1	2			1	1	2	2	2	2	2	2	1	2	2	2	4	2	4	0
1873	5	2	2	2	2	3	1	2			1	1	2	2	2	2	2	2	1	2	2	2	4	2	4	0
1874	2	1	1	3	1	1	5	2			1	5	2	2	2	2	1	1	2	1	1	2	4	2	4	0
1875	4	1	2	3	1	1	3	2			1	3	2	2	2	2	1	1	3	1	1	1	2	1	2	0
1876	1	1	3	1	1	2	2	2			6	2	1	2	2	2	1	1	2	1	1	2	4	2	4	0
1877	1	2	3	2	2	2	2	2			2	2	1	2	2	2	2	2	2	2	2	2	4	2	4	0
1878	5	2	2	2	2	1	3	2			3	3	2	2	1	2	2	2	3	2	2	2	4	2	4	0
1879	3	2	2	2	2	1	4	2			4	4	1	2	2	2	2	2	4	2	2	2	4	2	4	0
1880	2	1	3	1	1	2	5	2			4	5	2	2	1	2	1	1	2	1	1	2	4	2	4	0
1881	1	2	3	2	2	2	2	2			1	2	2	2	2	2	2	2	2	2	2	2	4	2	4	0
1882	1	2	3	2	2	2	3	2			3	3	2	2	2	2	2	2	3	2	2	2	4	2	4	0
1883	4	2	2	2	2	1	1	2			1	1	2	2	2	1	2	2	1	2	2	2	4	2	4	0
1884	1	1	3	1	1	2	2	2			2	2	2	2	2	2	1	1	2	1	1	2	4	2	4	0
1885	5	2	2	2	2	1	2	2			2	2	2	2	2	2	2	2	2	2	2	2	4	2	4	0
1886	2	2	2	2	2	1	1	2			1	1	2	2	2	2	2	2	1	2	2	2	4	2	4	0
1887	3	1	1	3	1	1	5	2			5	2	2	2	2	2	1	1	3	1	1	2	4	2	4	0
1888	2	1	3	1	1	2	4	2			4	4	2	2	2	1	1	1	4	1	1	2	4	2	4	0
1889	5	2	2	2	2	3	1	2			1	1	2	2	2	1	2	2	1	2	2	2	4	2	4	0
1890	4	2	2	2	2	1	2	2			2	2	2	2	2	2	2	2	2	2	2	2	4	2	4	0
1891	3	2	2	2	2	1	1	2			1	1	2	2	2	2	2	2	1	2	2	2	4	2	4	0
1892	2	1	2	1	1	2	3	2			3	3	2	2	2	1	1	1	3	1	1	2	4	2	4	0
1893	3	1	2	1	1	1	3	1	1	1	6	2	2	2	2	2	1	1	3	1	1	2	4	2	4	1
1894	1	2	3	2	2	2	3	2			3	3	2	2	1	2	2	2	3	2	2	2	4	2	4	0
1895	2	1	1	3	1	2	5	2			4	2	2	2	2	2	1	1	2	1	1	2	4	2	4	0
1896	4	2	2	2	2	1	1	2			1	1	2	2	2	2	2	2	1	2	2	2	4	2	4	0
1897	3	2	2	2	2	2	2	2			2	2	2	2	1	2	2	2	2	2	2	2	4	2	4	0
1898	4	2	2	2	2	1	1	2			1	1	2	2	2	2	2	2	1	2	2	2	4	2	4	0
1899	4	1	1	3	1	1	5	2			3	1	2	2	1	2	1	1	3	1	1	2	4	2	4	0
1900	4	2	2	2	2	1	3	2			3	3	2	2	2	2	2	2	3	2	2	2	4	2	4	0
1901	2	1	2	1	1	2	2	2			3	2	1	2	2	2	1	1	2	1	1	2	4	2	4	0
1902	2	1	1	3	1	1	5	2			1	5	2	2	2	2	1	1	3	1	1	2	4	2	4	0
1903	3	2	2	2	2	1	3	2			1	3	2	2	2	2	2	2	3	2	2	2	4	2	4	0
1904	2	2	3	2	2	2	5	2			1	5	2	1	2	2	2	2	2	2	2	2	4	2	4	0
1905	2	2	1	2	2	1	5	2			1	5	2	2	2	1	2	2	3	2	2	2	4	2	4	0
1906	3	1	1	3	1	1	4	2			3	4	2	2	2	2	1	1	4	1	1	2	4	2	4	0
1907	4	1	2	1	1	1	3	2			1	3	2	2	1	2	1	1	3	1	1	1	3	1	3	0
1908	3	1	2	1	1	1	5	2			1	2	2	2	1	2	1	1	2	1	1	2	4	2	4	0
1909	4	2	2	2	2	1	1	2			1	1	2	2	2	1	2	2	1	2	2	2	4	2	4	0
1910	2	2	3	1	2	2	3	2			3	3	2	2	2	2	2	2	3	2	2	2	4	2	4	0
1911	2	1	2	3	1	2	2	2			2	2	2	2	2	2	1	1	2	1	1	2	4	2	4	0
1912	4	2	2	2	2	1	1	2			1	1	2	2	2	1	2	2	1	2	2	2	4	2	4	0
1913	2	1	2	1	1	1	3	2			3	3	2	2	2	2	1	1	3	1	1	2	4	2	4	0
1914	1	1	3	1	1	2	3	2			3	3	2	2	2	1	1	1	3	1	1	2	4	2	4	0
1915	2	1	1	3	1	2	5	2			3	5	2	2	2	1	1	1	4	1	1	2	4	2	4	0
1916	5	2	1	2	2	2	4	2			3	4	2	2	1	2	2	2	4	2	2	2	4	2	4	0
1917	2	2	2	2	2	1	1	2			1	1	2	2	2	2	2	2	1	2	2	2	4	2	4	0
1918	3	1	1	3	1	1	5	2			4	2	2	2	2	1	1	1	2	1	1	2	4	2	4	0
1919	2	1	3	1	1	2	4	2			3	3	2	2	2	2	1	1	4	1	1	2	4	2	4	0
1920	4	2	2	2	2	1	1	2			1	1	2	2	2	2	2	2	1	2	2	2	4	2	4	0
1921	5	2	2	2	2	1	1	1	2	2	1	1	2	1	2	2	2	2	3	2	2	2	4	2	4	1
1922	4	2	2	2	2	1	1	2			1	1	2	2	1	2	2	2	1	2	2	2	4	2	4	0
1923	3	1	1	3	1	2	5	2			3	2	2	2	1	2	1	1	3	1	1	1	3	1	3	0
1924	5	2	2	2	2	2	1	2			1	1	2	1	2	2	2	2	1	2	2	2	4	2	4	0
1925	3	2	2	2	2	1	3	2			3	3	1	2	2	2	2	2	3	2	2	2	4	2	4	0
1926	2	1	2	3	1	1	3	2			6	3	2	2	2	2	1	1	3	1	1	2	4	2	4	0
1927	2	2	2	2	2	1	2	2			4	2	2	2	2	2	2	2	2	2	2	2	4	2	4	0
1928	3	2	2	2	2	1	1	2			1	1	2	2	2	1	2	2	1	2	2	2	4	2	4	0
1929	2	2	2	3	2	2	4	2			1	4	2	2	2	2	2	2	4	2	2	2	4	2	4	0
1930	3	2	2	2	2	1	3	2			1	2	2	2	2	2	2	2	3	2	2	2	4	2	4	0
1931	5	2	3	2	2	1	5	2			3	2	2	2	2	2	2	2	2	2	2	2	4	2	4	0
1932	2	1	3	1	1	2	4	2			4	4	2	2	2	2	1	1	4	1	1	1	2	1	2	0
1933	5	1	3	1	1	2	4	2			3	1	2	2	2	2	1	1	4	1	1	2	4	2	4	0
1934	4	2	2	2	2	1	2	2			3	2	1	2	2	2	2	2	2	2	2	2	4	2	4	0
1935	2	2	3	1	2	2	5	2			1	3	2	2	1	2	2	2	3	2	2	2	4	2	4	0
1936	4	2	2	2	2	1	1	2			1	1	2	2	2	2	2	2	1	2	2	2	4	2	4	0
1937	3	2	2	2	2	1	1	2			1	1	2	2	1	2	2	2	1	2	2	2	4	2	4	0
1938	4	1	1	3	1	1	5	2			3	2	2	2	2	2	1	1	3	1	1	1	3	1	2	0
1939	3	1	1	3	1	2	5	2			3	2	2	2	2	2	1	1	3	1	1	2	4	2	4	0
1940	3	1	2	2	1	2	3	2			2	1	2	2	2	2	1	1	3	1	1	2	4	2	4	0
1941	4	1	2	3	1	1	4	2			2	1	2	2	2	2	1	1	4	1	1	2	4	2	4	0
1942	3	2	2	2	2	1	2	2			4	2	2	2	2	2	2	2	2	2	2	2	4	2	4	0
1943	2	2	2	2	2	3	3	2			4	3	2	2	2	2	2	2	3	2	2	2	4	2	4	0
1944	5	2	2	2	2	1	2	2			6	2	2	2	2	2	2	2	2	2	2	2	4	2	4	0
1945	2	2	3	1	2	2	3	1	2	2	1	2	2	2	2	2	2	2	3	2	2	2	4	2	4	1
1946	2	2	2	2	2	1	3	2			1	2	1	2	2	2	2	2	3	2	2	2	4	2	4	0
1947	5	2	2	2	2	1	2	2			1	2	2	1	2	2	2	2	2	2	2	2	4	2	4	0
1948	2	2	2	2	2	1	3	2			1	3	2	2	2	2	2	2	3	2	2	2	4	2	4	0
1949	3	2	2	2	2	1	1	2			1	1	2	2	2	2	2	2	1	2	2	2	4	2	4	0
1950	2	2	1	3	2	1	5	2			3	2	2	2	2	2	2	2	3	2	2	2	4	2	4	0
1951	4	2	2	2	2	1	2	2			3	2	2	2	1	2	2	2	2	2	2	2	4	2	4	0
1952	5	1	1	3	1	2	3	2			2	3	2	2	1	2	1	1	3	1	1	2	4	2	4	0
1953	4	1	1	3	1	1	5	2			2	2	2	2	1	2	1	1	4	1	1	2	4	2	4	0
1954	1	1	3	1	1	2	2	2			3	2	2	2	2	2	1	1	2	1	1	2	4	2	4	0
1955	4	1	3	1	1	1	4	2			3	3	1	2	2	2	1	1	4	1	1	1	2	1	3	0
1956	5	2	2	1	2	2	5	2			1	2	2	2	2	1	2	2	3	2	2	2	4	2	4	0
1957	3	2	2	3	2	1	1	2			1	1	2	2	2	2	2	2	1	2	2	2	4	2	4	0
1958	3	2	2	3	2	1	1	2			1	1	2	2	2	2	2	2	1	2	2	2	4	2	4	0
1959	1	2	3	1	2	2	2	2			2	2	2	2	2	2	2	2	2	2	2	2	4	2	4	0
1960	4	2	2	3	2	1	1	2			1	1	2	2	2	2	2	2	1	2	2	2	4	2	4	0
1961	1	2	2	3	2	2	1	2			1	1	2	2	2	2	2	2	1	2	2	2	4	2	4	0
1962	2	2	2	3	2	2	1	2			1	1	2	2	2	2	2	2	1	2	2	2	4	2	4	0
1963	2	2	2	3	2	1	2	2			2	2	2	2	2	2	2	2	2	2	2	2	4	2	4	0
1964	3	2	2	3	2	2	2	2			2	2	2	2	2	2	2	2	2	2	2	2	4	2	4	0
1965	2	2	2	2	2	1	1	2			1	1	2	2	2	1	2	2	1	2	2	2	4	2	4	0
1966	2	1	3	1	1	2	4	2			4	1	2	2	1	2	1	1	4	1	1	2	4	2	4	0
1967	3	1	1	3	1	1	5	2			5	2	2	2	2	1	1	1	4	1	1	2	4	2	4	0
1968	5	1	1	3	1	1	5	2			5	5	2	2	1	2	1	1	4	1	1	1	2	2	4	0
1969	1	1	3	1	1	2	3	2			3	3	2	2	2	2	1	1	3	1	1	2	4	2	4	0
1970	4	2	2	3	2	1	1	2			1	1	2	2	2	1	2	2	1	2	2	2	4	2	4	0
1971	5	2	2	2	2	2	2	1	2	2	1	2	2	2	2	2	2	2	2	2	2	2	4	2	4	1
1972	2	2	2	3	2	1	1	2			1	1	2	2	2	1	2	2	1	2	2	2	4	2	4	0
1973	3	2	2	3	2	1	1	2			1	1	2	2	1	2	2	2	1	2	2	2	4	2	4	0
1974	1	2	2	1	2	2	2	2			1	2	2	2	1	2	2	2	2	2	2	2	4	2	4	0
1975	1	2	3	1	2	2	2	2			1	2	2	2	2	2	2	2	2	2	2	2	4	2	4	0
1976	3	2	2	2	2	1	3	2			1	3	2	2	1	2	2	2	3	2	2	2	4	2	4	0
1977	5	2	3	1	2	1	5	2			3	4	2	2	2	2	2	2	2	2	2	2	4	2	4	0
1978	2	2	2	2	2	1	2	2			3	2	2	2	1	2	2	2	2	2	2	2	4	2	4	0
1979	4	2	2	2	2	1	1	2			1	1	2	2	2	2	2	2	1	2	2	2	4	2	4	0
1980	3	1	1	3	1	2	5	2			1	2	2	2	2	1	1	1	3	1	1	2	4	2	4	0
1981	3	1	2	3	1	1	3	2			1	1	2	2	2	2	1	1	3	1	1	2	4	2	4	0
1982	2	1	2	3	1	2	3	2			1	3	2	2	2	1	1	1	3	1	1	1	2	2	4	0
1983	2	1	1	3	1	1	5	2			4	2	2	2	1	2	1	1	2	1	1	2	4	2	4	0
1984	2	2	2	3	2	1	1	2			1	1	2	2	2	2	2	2	1	2	2	2	4	2	4	0
1985	5	2	2	2	2	3	1	2			1	1	2	2	2	2	2	2	1	2	2	2	4	2	4	0
1986	2	2	2	2	2	1	1	2			1	1	2	2	2	2	2	2	1	2	2	2	4	2	4	0
1987	1	2	3	2	2	2	2	2			3	2	2	2	1	2	2	2	2	2	2	2	4	2	4	0
1988	2	2	2	2	2	1	4	2			3	2	2	2	2	2	2	2	4	2	2	2	4	2	4	0
1989	2	2	1	2	2	1	4	2			3	2	2	2	2	2	2	2	4	2	2	2	4	2	4	0
1990	4	2	2	2	2	1	1	2			1	1	2	2	1	2	2	2	1	2	2	2	4	2	4	0
1991	2	2	2	3	2	2	4	2			3	1	2	2	2	2	2	2	4	2	2	2	4	2	4	0
1992	1	2	3	1	2	2	2	2			3	2	2	2	2	2	2	2	2	2	2	2	4	2	4	0
1993	5	2	2	2	2	1	1	2			1	1	1	2	2	2	2	2	1	2	2	2	4	2	4	0
1994	4	1	1	3	1	1	5	2			3	1	2	2	1	2	1	1	2	1	1	1	2	1	2	0
1995	3	1	1	3	1	1	5	2			3	1	2	1	2	2	1	1	3	1	1	2	4	1	2	0
1996	2	1	1	3	1	2	4	2			2	2	1	2	2	2	1	1	4	1	1	2	4	2	4	0
1997	1	1	2	3	1	2	4	1	3	2	1	2	2	2	2	2	1	1	4	1	1	2	4	2	4	1
[truncated: 551 more rows]

## Sheet: Variable view
		Prevalence and Rifampicin Resistance Pattern of MTB among PTB-suspected patients
		Variables name	Type	Width	Decimal	Lebel	Values	Missing	Columns	Align	Measure	Role
		S.N	Numeric	8	0	Serial number	None	None	8	Right	Nominal	Input
		Agegroup	Numeric	8	0	Age group of participants	{1. 8-15, 2. 16-30, 3. 31-40, 4. 41-65, 5. >66}	None	8	Right	Ordinal	Input
		Residence	Numeric	8	0	Residence of the participant	{1.Urban, 2. Rural}	None	8	Right	Nominal	Input
		Employment	Numeric	8	0	Employment status	{1. Formally employed, 2. Informally employed, 3. Unemployed}	None	8	Right	Nominal	Input
		Monthlyincome	Numeric	8	0	Monthly income of participants	{1. <3000, 2. 3001-6000, 3. >6001}	None	8	Right	Ordinal	Input
		Numberoffamily	Numeric	8	0	Number of family	{1. <5, 2. >5}	None	8	Right	Nominal	Input
		Maritalstatus	Numeric	8	0	Marital status of the participant	{1. Married, 2. Single, 3.Ever-marrid, 4.Others}	None	8	Right	Nominal	Input
		Educationalstatus	Numeric	8	0	Educational status of participants	{1. Iliterate, 2. Grade 1-4, 3. Grade 5-8,. 4. Grade 9-12, 5. Higher education}	None	8	Right	Ordinal	Input
		Presence of M. tuberculosis	Numeric	8	0	Presence of MTB	{1. Present, 2. Absent}	None	8	Right	Nominal	Input
		SusceptibilitytoRIF	Numeric	8	0	Sensitivity to Rifampcin	{1. Resistant, 2. Susceptiple, 3. Indeterminate}	None	8	Right	Nominal	Input
		SusceptibilitytoINH	Numeric	8	0	Sensitivity to Isoniazid	{1. Resistant, 2. Susceptiple, 3. Indeterminate}	None	8	Right	Nominal	Input
		ChiefCompliant	Numeric	8	0	The chief symptoms of the disease	{1. Cough, 2. Fever, 3. Chest pain, 4. Weight loss, 5. Hemoptysis, 6. Shortness of birth, 7. Others}	None	8	Right	Nominal	Input
		ActionTaken	Numeric	8	0	Action taken during appearance of symptoms	{1. Self-medication, 2. Traditional medicine, 3. Holly water, 4. Consult HCW, 5. Consult HCW at HF, 6. Others}	None	8	Right	Nominal	Input
		PresenceofDiabetes	Numeric	8	0	Presence of Diabetes	1. Yes, 2. No	None	8	Right	Nominal	Input
		PresenseofASthma	Numeric	8	0	Presence of Asthma	1. Yes, 2. No	None	8	Right	Nominal	Input
		PresenceofHypertention	Numeric	8	0	Presence of hypertension	1. Yes, 2. No	None	8	Right	Nominal	Input
		RXHistorofPneumonia	Numeric	8	0	Presence of Rx history of pneumonia	1. Yes, 2. No	None	8	Right	Nominal	Input
		AntibioticsUse	Numeric	8	0	Previous antibiotics use	{1. Yes, 2. No}	None	8	Right	Nominal	Input
		SourceofDrinkingH2O	Numeric	8	0	Source of drinking water	{1. Tap water 2. Rever water, 3. Dug well (unprotected}	None	8	Right	Nominal	Input
		HealthFacilityvisited	Numeric	8	0	Type of health facility visited	{1. Health post, 2. Health center, 3. Government hospital, 4. Private hospital/clinics, 5. others}	None	8	Right	Nominal	Input
		DistancefromHI	Numeric	8	0	Distance from home to health facility (KM)	{1. <40Km, 2. >40km}	None	8	Right	Nominal	Input
		PresencofPTBpatientFamily	Numeric	8	0	Presence of PTB patient in the family	{1. Yes, 2. No}	None	8	Right	Nominal	Input
		SmokingHabit	Numeric	8	0	Cigarette smoking habit of the participant	{1. Yes, 2. No}	None	8	Right	Nominal	Input
		SmokingFrequency	Numeric	8	0	How often do you smoke?	{1. Always, 2. Occasionally, 3. Others}	None	8	Right	Nominal	Input
		AlcoholDrinking	Numeric	8	0	Alcohol drinking habit of participants	{1. Yes, 2. No}	None	8	Right	Nominal	Input
		DrinkingFrequency	Numeric	8	0	How often do you drinking alcohol?	{1. Always, 2. Occasionally, 3. Others}	None	8	Right	Nominal	Input
		PresenceMTB	Numeric	8	0	Presence of MTB (recoded)	{0, No, 2. Yes}	None	8	Right	Nominal	Input
